# Supplementary material for: The bismuth phosphanides Bi(PR2)3: sources of phosphanyl radicals, P-inversion, and reversible olefin insertion
Source: Chem Sci. 2026 Jan 8;17(10):5183–91. doi: 10.1039/d5sc07240a (PMC12815243; doi:10.1039/d5sc07240a)
Supplement: SC-017-D5SC07240A-s002 [file SC-017-D5SC07240A-s002.cif]

# Supplementary Information (SI) for Chemical Science.
# This journal is © The Royal Society of Chemistry 2026

####################################################################### 
# 
# This file contains crystal structure data downloaded from the 
# Cambridge Structural Database (CSD) hosted by the Cambridge 
# Crystallographic Data Centre (CCDC).
# 
# Full information about CCDC data access policies and citation 
# guidelines are available at http://www.ccdc.cam.ac.uk/access/V1 
# 
# Audit and citation data items may have been added by the CCDC. 
# Please retain this information to preserve the provenance of 
# this file and to allow appropriate attribution of the data. 
# 
#######################################################################

data_srpx19a_0m
_database_code_depnum_ccdc_archive 'CCDC 2451991'
loop_
_audit_author_name
_audit_author_address
'Sascha Reith'
;Philipps University Marburg
Germany
;
_audit_update_record             
;
2025-11-11 deposited with the CCDC.	2025-12-22 downloaded from the CCDC.
;
_audit_creation_date             2025-05-05
_audit_creation_method           
;
Olex2 1.5
(compiled 2024.02.16 svn.r378c4104 for OlexSys, GUI svn.r6928)
;
_chemical_name_common            ?
_chemical_name_systematic        ?
_chemical_formula_moiety         'C36 H66 Bi P3'
_chemical_formula_sum            'C36 H66 Bi P3'
_chemical_formula_weight         800.77
_chemical_melting_point          ?
loop_
_atom_type_symbol
_atom_type_description
_atom_type_scat_dispersion_real
_atom_type_scat_dispersion_imag
_atom_type_scat_source
C C 0.0033 0.0016 'International Tables Vol C Tables 4.2.6.8 and 6.1.1.4'
H H 0.0000 0.0000 'International Tables Vol C Tables 4.2.6.8 and 6.1.1.4'
Bi Bi -4.1077 10.2566 'International Tables Vol C Tables 4.2.6.8 and 6.1.1.4'
P P 0.1023 0.0942 'International Tables Vol C Tables 4.2.6.8 and 6.1.1.4'

_shelx_space_group_comment       
;
The symmetry employed for this shelxl refinement is uniquely defined
by the following loop, which should always be used as a source of
symmetry information in preference to the above space-group names.
They are only intended as comments.
;
_space_group_crystal_system      triclinic
_space_group_IT_number           2
_space_group_name_H-M_alt        'P -1'
_space_group_name_Hall           '-P 1'
loop_
_space_group_symop_operation_xyz
'x, y, z'
'-x, -y, -z'

_cell_length_a                   10.975(2)
_cell_length_b                   13.652(4)
_cell_length_c                   14.195(4)
_cell_angle_alpha                98.330(17)
_cell_angle_beta                 105.443(14)
_cell_angle_gamma                109.025(15)
_cell_volume                     1874.4(9)
_cell_formula_units_Z            2
_cell_measurement_reflns_used    9998
_cell_measurement_temperature    100.00
_cell_measurement_theta_max      29.823
_cell_measurement_theta_min      2.429
_shelx_estimated_absorpt_T_max   0.790
_shelx_estimated_absorpt_T_min   0.669
_exptl_absorpt_coefficient_mu    4.853
_exptl_absorpt_correction_T_max  0.7460
_exptl_absorpt_correction_T_min  0.6515
_exptl_absorpt_correction_type   multi-scan
_exptl_absorpt_process_details   
;
SADABS-2016/2 (Bruker,2016/2) was used for absorption correction.
wR2(int) was 0.0912 before and 0.0688 after correction.
The Ratio of minimum to maximum transmission is 0.8733.
The \l/2 correction factor is Not present.
;
_exptl_absorpt_special_details   ?
_exptl_crystal_colour            'clear dark yellow'
_exptl_crystal_colour_lustre     clear
_exptl_crystal_colour_modifier   dark
_exptl_crystal_colour_primary    yellow
_exptl_crystal_density_diffrn    1.419
_exptl_crystal_density_meas      ?
_exptl_crystal_density_method    ?
_exptl_crystal_description       block
_exptl_crystal_F_000             820
_exptl_crystal_size_max          0.09
_exptl_crystal_size_mid          0.067
_exptl_crystal_size_min          0.051
_exptl_transmission_factor_max   ?
_exptl_transmission_factor_min   ?
_diffrn_reflns_av_R_equivalents  0.0644
_diffrn_reflns_av_unetI/netI     0.0364
_diffrn_reflns_Laue_measured_fraction_full 0.999
_diffrn_reflns_Laue_measured_fraction_max 0.999
_diffrn_reflns_limit_h_max       13
_diffrn_reflns_limit_h_min       -13
_diffrn_reflns_limit_k_max       16
_diffrn_reflns_limit_k_min       -16
_diffrn_reflns_limit_l_max       16
_diffrn_reflns_limit_l_min       -16
_diffrn_reflns_number            46698
_diffrn_reflns_point_group_measured_fraction_full 0.999
_diffrn_reflns_point_group_measured_fraction_max 0.999
_diffrn_reflns_theta_full        24.999
_diffrn_reflns_theta_max         24.999
_diffrn_reflns_theta_min         1.937
_diffrn_ambient_temperature      100.00
_diffrn_detector_area_resol_mean ?
_diffrn_measured_fraction_theta_full 0.999
_diffrn_measured_fraction_theta_max 0.999
_diffrn_measurement_device_type  'Bruker D8-Quest'
_diffrn_measurement_method       '\f and \w scans'
_diffrn_radiation_type           MoK\a
_diffrn_radiation_wavelength     0.71073
_diffrn_source                   ?
_diffrn_source_current           1.0
_diffrn_source_power             0.05
_diffrn_source_voltage           50.0
_diffrn_standards_number         0
_reflns_Friedel_coverage         0.000
_reflns_Friedel_fraction_full    .
_reflns_Friedel_fraction_max     .
_reflns_number_gt                6095
_reflns_number_total             6588
_reflns_special_details          
;
 Reflections were merged by SHELXL according to the crystal
 class for the calculation of statistics and refinement.
 
 _reflns_Friedel_fraction is defined as the number of unique
 Friedel pairs measured divided by the number that would be
 possible theoretically, ignoring centric projections and
 systematic absences.
;
_reflns_threshold_expression     'I > 2\s(I)'
_computing_cell_refinement       'SAINT V8.40B (?, 2016)'
_computing_data_collection       ?
_computing_data_reduction        'SAINT V8.40B (?, 2016)'
_computing_molecular_graphics    'Olex2 1.5 (Dolomanov et al., 2009)'
_computing_publication_material  'Olex2 1.5 (Dolomanov et al., 2009)'
_computing_structure_refinement  'XL  (Sheldrick, 2008)'
_computing_structure_solution    'SHELXT 2018/2 (Sheldrick, 2018)'
_refine_diff_density_max         5.371
_refine_diff_density_min         -3.389
_refine_diff_density_rms         0.161
_refine_ls_extinction_coef       .
_refine_ls_extinction_method     none
_refine_ls_goodness_of_fit_ref   1.154
_refine_ls_hydrogen_treatment    constr
_refine_ls_matrix_type           full
_refine_ls_number_parameters     361
_refine_ls_number_reflns         6588
_refine_ls_number_restraints     0
_refine_ls_R_factor_all          0.0474
_refine_ls_R_factor_gt           0.0427
_refine_ls_restrained_S_all      1.154
_refine_ls_shift/su_max          0.001
_refine_ls_shift/su_mean         0.000
_refine_ls_structure_factor_coef Fsqd
_refine_ls_weighting_details     
'w=1/[\s^2^(Fo^2^)+(0.0343P)^2^+16.0491P] where P=(Fo^2^+2Fc^2^)/3'
_refine_ls_weighting_scheme      calc
_refine_ls_wR_factor_gt          0.0986
_refine_ls_wR_factor_ref         0.1002
_refine_special_details          ?
_olex2_refinement_description    
;
1. Fixed Uiso
 At 1.2 times of:
  All C(H) groups, All C(H,H) groups
2.a Ternary CH refined with riding coordinates:
 C13(H13), C1(H1), C25(H25), C19(H19), C7(H7), C31(H31)
2.b Secondary CH2 refined with riding coordinates:
 C18(H18A,H18B), C21(H21A,H21B), C20(H20A,H20B), C12(H12A,H12B), C8(H8A,H8B),
 C28(H28A,H28B), C17(H17A,H17B), C16(H16A,H16B), C14(H14A,H14B), C24(H24A,H24B),
  C32(H32A,H32B), C23(H23A,H23B), C11(H11A,H11B), C6(H6A,H6B), C2(H2A,H2B),
 C29(H29A,H29B), C26(H26A,H26B), C9(H9A,H9B), C30(H30A,H30B), C10(H10A,H10B),
 C27(H27A,H27B), C5(H5A,H5B), C22(H22A,H22B), C15(H15A,H15B), C3(H3A,H3B),
 C36(H36A,H36B), C35(H35A,H35B), C34(H34A,H34B), C4(H4A,H4B), C33(H33A,H33B)
;
_atom_sites_solution_hydrogens   geom
_atom_sites_solution_primary     dual
_atom_sites_solution_secondary   ?
loop_
_atom_site_label
_atom_site_type_symbol
_atom_site_fract_x
_atom_site_fract_y
_atom_site_fract_z
_atom_site_U_iso_or_equiv
_atom_site_adp_type
_atom_site_occupancy
_atom_site_site_symmetry_order
_atom_site_calc_flag
_atom_site_refinement_flags_posn
_atom_site_refinement_flags_adp
_atom_site_refinement_flags_occupancy
_atom_site_disorder_assembly
_atom_site_disorder_group
Bi1 Bi 0.55214(3) 0.37156(2) 0.28715(2) 0.01426(9) Uani 1 1 d . . . A 1
P3 P 0.40788(18) 0.16920(13) 0.18847(13) 0.0170(4) Uani 1 1 d . . . A 1
P2 P 0.57110(18) 0.44144(14) 0.12524(13) 0.0175(4) Uani 1 1 d . . . A 1
P1 P 0.79482(18) 0.36136(13) 0.36472(13) 0.0165(4) Uani 1 1 d . . . A 1
C13 C 0.6772(7) 0.3826(5) 0.0703(5) 0.0185(14) Uani 1 1 d . . . A 1
H13 H 0.750680 0.376991 0.126097 0.022 Uiso 1 1 calc R U . A 1
C18 C 0.7420(8) 0.4517(6) 0.0074(5) 0.0225(15) Uani 1 1 d . . . A 1
H18A H 0.670180 0.465462 -0.041412 0.027 Uiso 1 1 calc R U . A 1
H18B H 0.809672 0.521621 0.052593 0.027 Uiso 1 1 calc R U . A 1
C21 C 0.9187(8) 0.7258(6) 0.2984(5) 0.0244(16) Uani 1 1 d . . . A 1
H21A H 1.008959 0.737768 0.346829 0.029 Uiso 1 1 calc R U . A 1
H21B H 0.933995 0.755678 0.241150 0.029 Uiso 1 1 calc R U . A 1
C20 C 0.8326(7) 0.6050(5) 0.2595(5) 0.0201(14) Uani 1 1 d . . . A 1
H20A H 0.878772 0.569730 0.223209 0.024 Uiso 1 1 calc R U . A 1
H20B H 0.824379 0.573843 0.317320 0.024 Uiso 1 1 calc R U . A 1
C12 C 0.8165(7) 0.5038(5) 0.5352(5) 0.0212(15) Uani 1 1 d . . . A 1
H12A H 0.895913 0.552904 0.522475 0.025 Uiso 1 1 calc R U . A 1
H12B H 0.733398 0.512149 0.495014 0.025 Uiso 1 1 calc R U . A 1
C8 C 0.6897(8) 0.3104(5) 0.5275(5) 0.0207(15) Uani 1 1 d . . . A 1
H8A H 0.600147 0.308529 0.486464 0.025 Uiso 1 1 calc R U . A 1
H8B H 0.689609 0.237393 0.510744 0.025 Uiso 1 1 calc R U . A 1
C1 C 0.7705(7) 0.2166(5) 0.3305(5) 0.0181(14) Uani 1 1 d . . . A 1
H1 H 0.683399 0.171187 0.338347 0.022 Uiso 1 1 calc R U . A 1
C25 C 0.2356(7) 0.1695(5) 0.1204(5) 0.0186(14) Uani 1 1 d . . . A 1
H25 H 0.165523 0.108158 0.131388 0.022 Uiso 1 1 calc R U . A 1
C19 C 0.6903(7) 0.5846(5) 0.1884(5) 0.0205(15) Uani 1 1 d . . . A 1
H19 H 0.704409 0.619687 0.132883 0.025 Uiso 1 1 calc R U . A 1
C28 C 0.0400(8) 0.2332(6) -0.0213(6) 0.0255(16) Uani 1 1 d . . . A 1
H28A H -0.055870 0.220747 -0.059000 0.031 Uiso 1 1 calc R U . A 1
H28B H 0.100780 0.295212 -0.037137 0.031 Uiso 1 1 calc R U . A 1
C17 C 0.8125(8) 0.3985(6) -0.0498(6) 0.0254(16) Uani 1 1 d . . . A 1
H17A H 0.892255 0.393620 -0.000834 0.030 Uiso 1 1 calc R U . A 1
H17B H 0.846648 0.443285 -0.093323 0.030 Uiso 1 1 calc R U . A 1
C16 C 0.7163(8) 0.2865(6) -0.1150(5) 0.0235(16) Uani 1 1 d . . . A 1
H16A H 0.641843 0.291768 -0.168935 0.028 Uiso 1 1 calc R U . A 1
H16B H 0.767267 0.252935 -0.147597 0.028 Uiso 1 1 calc R U . A 1
C14 C 0.5820(7) 0.2706(5) 0.0035(5) 0.0197(14) Uani 1 1 d . . . A 1
H14A H 0.503750 0.275743 -0.046772 0.024 Uiso 1 1 calc R U . A 1
H14B H 0.545492 0.225213 0.045862 0.024 Uiso 1 1 calc R U . A 1
C24 C 0.6198(8) 0.6421(6) 0.2430(6) 0.0243(16) Uani 1 1 d . . . A 1
H24A H 0.528488 0.629807 0.195964 0.029 Uiso 1 1 calc R U . A 1
H24B H 0.606618 0.611700 0.300512 0.029 Uiso 1 1 calc R U . A 1
C7 C 0.8037(7) 0.3882(5) 0.5005(5) 0.0198(14) Uani 1 1 d . . . A 1
H7 H 0.891218 0.384248 0.540514 0.024 Uiso 1 1 calc R U . A 1
C32 C 0.3003(8) 0.1549(6) 0.3567(5) 0.0243(16) Uani 1 1 d . . . A 1
H32A H 0.346176 0.233702 0.382968 0.029 Uiso 1 1 calc R U . A 1
H32B H 0.206833 0.138299 0.310608 0.029 Uiso 1 1 calc R U . A 1
C23 C 0.7039(8) 0.7618(6) 0.2818(6) 0.0272(17) Uani 1 1 d . . . A 1
H23A H 0.709497 0.793487 0.223888 0.033 Uiso 1 1 calc R U . A 1
H23B H 0.658212 0.796093 0.319529 0.033 Uiso 1 1 calc R U . A 1
C11 C 0.8346(8) 0.5346(6) 0.6470(5) 0.0259(16) Uani 1 1 d . . . A 1
H11A H 0.922280 0.533218 0.687764 0.031 Uiso 1 1 calc R U . A 1
H11B H 0.838050 0.608471 0.665572 0.031 Uiso 1 1 calc R U . A 1
C6 C 0.8900(8) 0.1979(6) 0.3978(5) 0.0225(15) Uani 1 1 d . . . A 1
H6A H 0.891384 0.212661 0.468580 0.027 Uiso 1 1 calc R U . A 1
H6B H 0.976775 0.248327 0.395331 0.027 Uiso 1 1 calc R U . A 1
C31 C 0.3802(7) 0.1136(5) 0.2980(5) 0.0204(15) Uani 1 1 d . . . A 1
H31 H 0.473264 0.132568 0.347757 0.024 Uiso 1 1 calc R U . A 1
C2 C 0.7618(7) 0.1877(6) 0.2197(5) 0.0214(15) Uani 1 1 d . . . A 1
H2A H 0.681430 0.196991 0.176322 0.026 Uiso 1 1 calc R U . A 1
H2B H 0.844665 0.237117 0.211107 0.026 Uiso 1 1 calc R U . A 1
C29 C 0.0635(8) 0.2576(6) 0.0921(6) 0.0296(17) Uani 1 1 d . . . A 1
H29A H 0.050237 0.324715 0.113155 0.036 Uiso 1 1 calc R U . A 1
H29B H -0.004509 0.199018 0.106594 0.036 Uiso 1 1 calc R U . A 1
C26 C 0.2120(8) 0.1463(6) 0.0067(5) 0.0261(16) Uani 1 1 d . . . A 1
H26A H 0.280197 0.205258 -0.007176 0.031 Uiso 1 1 calc R U . A 1
H26B H 0.225205 0.079328 -0.015000 0.031 Uiso 1 1 calc R U . A 1
C9 C 0.7081(8) 0.3431(6) 0.6396(5) 0.0266(16) Uani 1 1 d . . . A 1
H9A H 0.792203 0.336667 0.680473 0.032 Uiso 1 1 calc R U . A 1
H9B H 0.629520 0.294109 0.653269 0.032 Uiso 1 1 calc R U . A 1
C30 C 0.2076(8) 0.2696(6) 0.1528(5) 0.0239(16) Uani 1 1 d . . . A 1
H30A H 0.218426 0.282578 0.225594 0.029 Uiso 1 1 calc R U . A 1
H30B H 0.275444 0.332376 0.143196 0.029 Uiso 1 1 calc R U . A 1
C10 C 0.7182(8) 0.4585(6) 0.6707(5) 0.0270(17) Uani 1 1 d . . . A 1
H10A H 0.631227 0.463869 0.634021 0.032 Uiso 1 1 calc R U . A 1
H10B H 0.733697 0.478615 0.744023 0.032 Uiso 1 1 calc R U . A 1
C27 C 0.0691(8) 0.1348(6) -0.0537(6) 0.0266(16) Uani 1 1 d . . . A 1
H27A H 0.058892 0.122636 -0.126311 0.032 Uiso 1 1 calc R U . A 1
H27B H 0.001122 0.071522 -0.044832 0.032 Uiso 1 1 calc R U . A 1
C5 C 0.8796(8) 0.0821(5) 0.3644(6) 0.0254(16) Uani 1 1 d . . . A 1
H5A H 0.960864 0.073561 0.407401 0.030 Uiso 1 1 calc R U . A 1
H5B H 0.797361 0.031754 0.373032 0.030 Uiso 1 1 calc R U . A 1
C22 C 0.8470(8) 0.7837(6) 0.3505(6) 0.0263(16) Uani 1 1 d . . . A 1
H22A H 0.841799 0.759928 0.412440 0.032 Uiso 1 1 calc R U . A 1
H22B H 0.901529 0.861778 0.370742 0.032 Uiso 1 1 calc R U . A 1
C15 C 0.6557(8) 0.2174(5) -0.0519(5) 0.0221(15) Uani 1 1 d . . . A 1
H15A H 0.729322 0.206507 -0.002030 0.027 Uiso 1 1 calc R U . A 1
H15B H 0.590116 0.146317 -0.096090 0.027 Uiso 1 1 calc R U . A 1
C3 C 0.7496(8) 0.0731(6) 0.1862(5) 0.0277(17) Uani 1 1 d . . . A 1
H3A H 0.747496 0.057998 0.115282 0.033 Uiso 1 1 calc R U . A 1
H3B H 0.663042 0.023132 0.189398 0.033 Uiso 1 1 calc R U . A 1
C36 C 0.3174(9) -0.0077(6) 0.2627(6) 0.0294(17) Uani 1 1 d . . . A 1
H36A H 0.225430 -0.030380 0.211859 0.035 Uiso 1 1 calc R U . A 1
H36B H 0.374586 -0.032763 0.229709 0.035 Uiso 1 1 calc R U . A 1
C35 C 0.3052(11) -0.0598(7) 0.3488(7) 0.041(2) Uani 1 1 d . . . A 1
H35A H 0.397825 -0.045109 0.395268 0.049 Uiso 1 1 calc R U . A 1
H35B H 0.257537 -0.138373 0.321447 0.049 Uiso 1 1 calc R U . A 1
C34 C 0.2269(11) -0.0180(7) 0.4068(7) 0.044(2) Uani 1 1 d . . . A 1
H34A H 0.225932 -0.049819 0.465118 0.053 Uiso 1 1 calc R U . A 1
H34B H 0.131077 -0.040042 0.362386 0.053 Uiso 1 1 calc R U . A 1
C4 C 0.8707(8) 0.0554(6) 0.2541(6) 0.0268(17) Uani 1 1 d . . . A 1
H4A H 0.859582 -0.020204 0.232829 0.032 Uiso 1 1 calc R U . A 1
H4B H 0.956576 0.101354 0.246655 0.032 Uiso 1 1 calc R U . A 1
C33 C 0.2918(9) 0.1036(6) 0.4443(6) 0.0335(19) Uani 1 1 d . . . A 1
H33A H 0.384809 0.125392 0.493523 0.040 Uiso 1 1 calc R U . A 1
H33B H 0.236657 0.129057 0.479288 0.040 Uiso 1 1 calc R U . A 1

loop_
_atom_site_aniso_label
_atom_site_aniso_U_11
_atom_site_aniso_U_22
_atom_site_aniso_U_33
_atom_site_aniso_U_23
_atom_site_aniso_U_13
_atom_site_aniso_U_12
Bi1 0.01548(14) 0.01208(13) 0.01598(13) 0.00253(9) 0.00526(9) 0.00667(10)
P3 0.0189(9) 0.0150(8) 0.0186(8) 0.0033(7) 0.0072(7) 0.0079(7)
P2 0.0189(9) 0.0155(8) 0.0179(8) 0.0030(7) 0.0042(7) 0.0084(7)
P1 0.0185(9) 0.0146(8) 0.0182(8) 0.0039(7) 0.0067(7) 0.0085(7)
C13 0.021(4) 0.018(3) 0.018(3) 0.005(3) 0.006(3) 0.010(3)
C18 0.025(4) 0.019(3) 0.023(4) 0.005(3) 0.005(3) 0.009(3)
C21 0.027(4) 0.022(4) 0.021(4) 0.003(3) 0.005(3) 0.009(3)
C20 0.020(4) 0.015(3) 0.022(4) 0.005(3) 0.004(3) 0.005(3)
C12 0.023(4) 0.015(3) 0.025(4) 0.002(3) 0.009(3) 0.007(3)
C8 0.028(4) 0.019(3) 0.015(3) 0.005(3) 0.007(3) 0.010(3)
C1 0.023(4) 0.014(3) 0.019(3) 0.002(3) 0.010(3) 0.008(3)
C25 0.019(4) 0.012(3) 0.022(3) 0.003(3) 0.003(3) 0.006(3)
C19 0.021(4) 0.012(3) 0.025(4) 0.003(3) 0.005(3) 0.005(3)
C28 0.024(4) 0.024(4) 0.029(4) 0.010(3) 0.003(3) 0.014(3)
C17 0.023(4) 0.037(4) 0.026(4) 0.014(3) 0.014(3) 0.016(3)
C16 0.030(4) 0.031(4) 0.020(3) 0.009(3) 0.012(3) 0.019(3)
C14 0.019(4) 0.018(3) 0.022(3) 0.006(3) 0.007(3) 0.006(3)
C24 0.025(4) 0.020(4) 0.029(4) 0.007(3) 0.007(3) 0.010(3)
C7 0.026(4) 0.019(3) 0.016(3) 0.003(3) 0.008(3) 0.011(3)
C32 0.024(4) 0.027(4) 0.024(4) 0.005(3) 0.008(3) 0.012(3)
C23 0.030(4) 0.019(4) 0.031(4) 0.001(3) 0.005(3) 0.013(3)
C11 0.032(4) 0.021(4) 0.023(4) -0.002(3) 0.009(3) 0.011(3)
C6 0.030(4) 0.022(4) 0.022(4) 0.005(3) 0.009(3) 0.017(3)
C31 0.020(4) 0.022(4) 0.021(3) 0.007(3) 0.008(3) 0.008(3)
C2 0.021(4) 0.023(4) 0.023(4) 0.003(3) 0.007(3) 0.013(3)
C29 0.028(4) 0.033(4) 0.030(4) 0.003(3) 0.009(3) 0.017(4)
C26 0.033(4) 0.031(4) 0.020(4) 0.002(3) 0.005(3) 0.023(4)
C9 0.034(5) 0.027(4) 0.022(4) 0.005(3) 0.011(3) 0.015(3)
C30 0.024(4) 0.026(4) 0.021(4) -0.001(3) 0.003(3) 0.016(3)
C10 0.035(5) 0.028(4) 0.019(4) 0.000(3) 0.011(3) 0.015(4)
C27 0.030(4) 0.025(4) 0.022(4) 0.002(3) 0.004(3) 0.013(3)
C5 0.034(4) 0.015(3) 0.030(4) 0.008(3) 0.010(3) 0.014(3)
C22 0.031(4) 0.020(4) 0.028(4) 0.003(3) 0.011(3) 0.010(3)
C15 0.027(4) 0.018(3) 0.022(4) 0.002(3) 0.009(3) 0.012(3)
C3 0.034(5) 0.023(4) 0.022(4) -0.005(3) 0.009(3) 0.010(3)
C36 0.042(5) 0.021(4) 0.028(4) 0.003(3) 0.014(4) 0.014(4)
C35 0.064(6) 0.023(4) 0.041(5) 0.014(4) 0.027(5) 0.013(4)
C34 0.063(7) 0.033(5) 0.039(5) 0.013(4) 0.033(5) 0.010(4)
C4 0.038(5) 0.020(4) 0.034(4) 0.010(3) 0.020(4) 0.019(3)
C33 0.041(5) 0.035(4) 0.029(4) 0.006(3) 0.021(4) 0.014(4)

_geom_special_details            
;
 All esds (except the esd in the dihedral angle between two l.s. planes)
 are estimated using the full covariance matrix.  The cell esds are taken
 into account individually in the estimation of esds in distances, angles
 and torsion angles; correlations between esds in cell parameters are only
 used when they are defined by crystal symmetry.  An approximate (isotropic)
 treatment of cell esds is used for estimating esds involving l.s. planes.
;
loop_
_geom_bond_atom_site_label_1
_geom_bond_atom_site_label_2
_geom_bond_distance
_geom_bond_site_symmetry_2
_geom_bond_publ_flag
Bi1 P3 2.6357(19) . ?
Bi1 P2 2.6451(18) . ?
Bi1 P1 2.6553(18) . ?
P3 C25 1.882(7) . ?
P3 C31 1.879(7) . ?
P2 C13 1.877(7) . ?
P2 C19 1.880(7) . ?
P1 C1 1.877(7) . ?
P1 C7 1.879(7) . ?
C13 H13 1.0000 . ?
C13 C18 1.529(9) . ?
C13 C14 1.530(9) . ?
C18 H18A 0.9900 . ?
C18 H18B 0.9900 . ?
C18 C17 1.523(10) . ?
C21 H21A 0.9900 . ?
C21 H21B 0.9900 . ?
C21 C20 1.536(9) . ?
C21 C22 1.527(10) . ?
C20 H20A 0.9900 . ?
C20 H20B 0.9900 . ?
C20 C19 1.527(10) . ?
C12 H12A 0.9900 . ?
C12 H12B 0.9900 . ?
C12 C7 1.532(9) . ?
C12 C11 1.523(10) . ?
C8 H8A 0.9900 . ?
C8 H8B 0.9900 . ?
C8 C7 1.532(10) . ?
C8 C9 1.529(9) . ?
C1 H1 1.0000 . ?
C1 C6 1.523(10) . ?
C1 C2 1.535(9) . ?
C25 H25 1.0000 . ?
C25 C26 1.531(9) . ?
C25 C30 1.529(9) . ?
C19 H19 1.0000 . ?
C19 C24 1.535(10) . ?
C28 H28A 0.9900 . ?
C28 H28B 0.9900 . ?
C28 C29 1.528(10) . ?
C28 C27 1.514(10) . ?
C17 H17A 0.9900 . ?
C17 H17B 0.9900 . ?
C17 C16 1.525(11) . ?
C16 H16A 0.9900 . ?
C16 H16B 0.9900 . ?
C16 C15 1.513(10) . ?
C14 H14A 0.9900 . ?
C14 H14B 0.9900 . ?
C14 C15 1.535(9) . ?
C24 H24A 0.9900 . ?
C24 H24B 0.9900 . ?
C24 C23 1.521(10) . ?
C7 H7 1.0000 . ?
C32 H32A 0.9900 . ?
C32 H32B 0.9900 . ?
C32 C31 1.534(9) . ?
C32 C33 1.523(10) . ?
C23 H23A 0.9900 . ?
C23 H23B 0.9900 . ?
C23 C22 1.517(11) . ?
C11 H11A 0.9900 . ?
C11 H11B 0.9900 . ?
C11 C10 1.513(11) . ?
C6 H6A 0.9900 . ?
C6 H6B 0.9900 . ?
C6 C5 1.542(9) . ?
C31 H31 1.0000 . ?
C31 C36 1.517(10) . ?
C2 H2A 0.9900 . ?
C2 H2B 0.9900 . ?
C2 C3 1.518(9) . ?
C29 H29A 0.9900 . ?
C29 H29B 0.9900 . ?
C29 C30 1.528(10) . ?
C26 H26A 0.9900 . ?
C26 H26B 0.9900 . ?
C26 C27 1.518(10) . ?
C9 H9A 0.9900 . ?
C9 H9B 0.9900 . ?
C9 C10 1.532(10) . ?
C30 H30A 0.9900 . ?
C30 H30B 0.9900 . ?
C10 H10A 0.9900 . ?
C10 H10B 0.9900 . ?
C27 H27A 0.9900 . ?
C27 H27B 0.9900 . ?
C5 H5A 0.9900 . ?
C5 H5B 0.9900 . ?
C5 C4 1.525(10) . ?
C22 H22A 0.9900 . ?
C22 H22B 0.9900 . ?
C15 H15A 0.9900 . ?
C15 H15B 0.9900 . ?
C3 H3A 0.9900 . ?
C3 H3B 0.9900 . ?
C3 C4 1.532(11) . ?
C36 H36A 0.9900 . ?
C36 H36B 0.9900 . ?
C36 C35 1.514(11) . ?
C35 H35A 0.9900 . ?
C35 H35B 0.9900 . ?
C35 C34 1.517(12) . ?
C34 H34A 0.9900 . ?
C34 H34B 0.9900 . ?
C34 C33 1.523(12) . ?
C4 H4A 0.9900 . ?
C4 H4B 0.9900 . ?
C33 H33A 0.9900 . ?
C33 H33B 0.9900 . ?

loop_
_geom_angle_atom_site_label_1
_geom_angle_atom_site_label_2
_geom_angle_atom_site_label_3
_geom_angle
_geom_angle_site_symmetry_1
_geom_angle_site_symmetry_3
_geom_angle_publ_flag
P3 Bi1 P2 95.62(6) . . ?
P3 Bi1 P1 99.69(6) . . ?
P2 Bi1 P1 102.82(6) . . ?
C25 P3 Bi1 103.2(2) . . ?
C31 P3 Bi1 98.6(2) . . ?
C31 P3 C25 103.1(3) . . ?
C13 P2 Bi1 108.3(2) . . ?
C13 P2 C19 103.5(3) . . ?
C19 P2 Bi1 99.4(2) . . ?
C1 P1 Bi1 107.1(2) . . ?
C1 P1 C7 104.2(3) . . ?
C7 P1 Bi1 96.9(2) . . ?
P2 C13 H13 109.6 . . ?
C18 C13 P2 110.8(5) . . ?
C18 C13 H13 109.6 . . ?
C18 C13 C14 110.0(6) . . ?
C14 C13 P2 107.3(5) . . ?
C14 C13 H13 109.6 . . ?
C13 C18 H18A 109.2 . . ?
C13 C18 H18B 109.2 . . ?
H18A C18 H18B 107.9 . . ?
C17 C18 C13 112.0(6) . . ?
C17 C18 H18A 109.2 . . ?
C17 C18 H18B 109.2 . . ?
H21A C21 H21B 108.0 . . ?
C20 C21 H21A 109.4 . . ?
C20 C21 H21B 109.4 . . ?
C22 C21 H21A 109.4 . . ?
C22 C21 H21B 109.4 . . ?
C22 C21 C20 111.0(6) . . ?
C21 C20 H20A 109.5 . . ?
C21 C20 H20B 109.5 . . ?
H20A C20 H20B 108.1 . . ?
C19 C20 C21 110.5(6) . . ?
C19 C20 H20A 109.5 . . ?
C19 C20 H20B 109.5 . . ?
H12A C12 H12B 107.9 . . ?
C7 C12 H12A 109.2 . . ?
C7 C12 H12B 109.2 . . ?
C11 C12 H12A 109.2 . . ?
C11 C12 H12B 109.2 . . ?
C11 C12 C7 112.0(6) . . ?
H8A C8 H8B 108.0 . . ?
C7 C8 H8A 109.3 . . ?
C7 C8 H8B 109.3 . . ?
C9 C8 H8A 109.3 . . ?
C9 C8 H8B 109.3 . . ?
C9 C8 C7 111.6(6) . . ?
P1 C1 H1 109.6 . . ?
C6 C1 P1 110.6(5) . . ?
C6 C1 H1 109.6 . . ?
C6 C1 C2 109.9(5) . . ?
C2 C1 P1 107.6(5) . . ?
C2 C1 H1 109.6 . . ?
P3 C25 H25 106.9 . . ?
C26 C25 P3 108.9(5) . . ?
C26 C25 H25 106.9 . . ?
C30 C25 P3 117.5(5) . . ?
C30 C25 H25 106.9 . . ?
C30 C25 C26 109.3(6) . . ?
P2 C19 H19 106.3 . . ?
C20 C19 P2 117.7(5) . . ?
C20 C19 H19 106.3 . . ?
C20 C19 C24 109.9(6) . . ?
C24 C19 P2 109.6(5) . . ?
C24 C19 H19 106.3 . . ?
H28A C28 H28B 108.1 . . ?
C29 C28 H28A 109.6 . . ?
C29 C28 H28B 109.6 . . ?
C27 C28 H28A 109.6 . . ?
C27 C28 H28B 109.6 . . ?
C27 C28 C29 110.2(6) . . ?
C18 C17 H17A 109.2 . . ?
C18 C17 H17B 109.2 . . ?
C18 C17 C16 111.9(6) . . ?
H17A C17 H17B 107.9 . . ?
C16 C17 H17A 109.2 . . ?
C16 C17 H17B 109.2 . . ?
C17 C16 H16A 109.5 . . ?
C17 C16 H16B 109.5 . . ?
H16A C16 H16B 108.1 . . ?
C15 C16 C17 110.8(6) . . ?
C15 C16 H16A 109.5 . . ?
C15 C16 H16B 109.5 . . ?
C13 C14 H14A 109.2 . . ?
C13 C14 H14B 109.2 . . ?
C13 C14 C15 112.0(6) . . ?
H14A C14 H14B 107.9 . . ?
C15 C14 H14A 109.2 . . ?
C15 C14 H14B 109.2 . . ?
C19 C24 H24A 109.4 . . ?
C19 C24 H24B 109.4 . . ?
H24A C24 H24B 108.0 . . ?
C23 C24 C19 111.3(6) . . ?
C23 C24 H24A 109.4 . . ?
C23 C24 H24B 109.4 . . ?
P1 C7 H7 106.5 . . ?
C12 C7 P1 108.7(5) . . ?
C12 C7 C8 110.8(6) . . ?
C12 C7 H7 106.5 . . ?
C8 C7 P1 117.3(5) . . ?
C8 C7 H7 106.5 . . ?
H32A C32 H32B 108.0 . . ?
C31 C32 H32A 109.5 . . ?
C31 C32 H32B 109.5 . . ?
C33 C32 H32A 109.5 . . ?
C33 C32 H32B 109.5 . . ?
C33 C32 C31 110.9(6) . . ?
C24 C23 H23A 109.5 . . ?
C24 C23 H23B 109.5 . . ?
H23A C23 H23B 108.0 . . ?
C22 C23 C24 110.9(6) . . ?
C22 C23 H23A 109.5 . . ?
C22 C23 H23B 109.5 . . ?
C12 C11 H11A 109.4 . . ?
C12 C11 H11B 109.4 . . ?
H11A C11 H11B 108.0 . . ?
C10 C11 C12 111.0(6) . . ?
C10 C11 H11A 109.4 . . ?
C10 C11 H11B 109.4 . . ?
C1 C6 H6A 109.3 . . ?
C1 C6 H6B 109.3 . . ?
C1 C6 C5 111.5(6) . . ?
H6A C6 H6B 108.0 . . ?
C5 C6 H6A 109.3 . . ?
C5 C6 H6B 109.3 . . ?
P3 C31 H31 106.1 . . ?
C32 C31 P3 118.3(5) . . ?
C32 C31 H31 106.1 . . ?
C36 C31 P3 108.7(5) . . ?
C36 C31 C32 110.6(6) . . ?
C36 C31 H31 106.1 . . ?
C1 C2 H2A 109.3 . . ?
C1 C2 H2B 109.3 . . ?
H2A C2 H2B 107.9 . . ?
C3 C2 C1 111.7(6) . . ?
C3 C2 H2A 109.3 . . ?
C3 C2 H2B 109.3 . . ?
C28 C29 H29A 109.4 . . ?
C28 C29 H29B 109.4 . . ?
H29A C29 H29B 108.0 . . ?
C30 C29 C28 111.3(6) . . ?
C30 C29 H29A 109.4 . . ?
C30 C29 H29B 109.4 . . ?
C25 C26 H26A 109.3 . . ?
C25 C26 H26B 109.3 . . ?
H26A C26 H26B 108.0 . . ?
C27 C26 C25 111.6(6) . . ?
C27 C26 H26A 109.3 . . ?
C27 C26 H26B 109.3 . . ?
C8 C9 H9A 109.4 . . ?
C8 C9 H9B 109.4 . . ?
C8 C9 C10 111.2(6) . . ?
H9A C9 H9B 108.0 . . ?
C10 C9 H9A 109.4 . . ?
C10 C9 H9B 109.4 . . ?
C25 C30 H30A 109.3 . . ?
C25 C30 H30B 109.3 . . ?
C29 C30 C25 111.6(6) . . ?
C29 C30 H30A 109.3 . . ?
C29 C30 H30B 109.3 . . ?
H30A C30 H30B 108.0 . . ?
C11 C10 C9 110.4(6) . . ?
C11 C10 H10A 109.6 . . ?
C11 C10 H10B 109.6 . . ?
C9 C10 H10A 109.6 . . ?
C9 C10 H10B 109.6 . . ?
H10A C10 H10B 108.1 . . ?
C28 C27 C26 112.0(6) . . ?
C28 C27 H27A 109.2 . . ?
C28 C27 H27B 109.2 . . ?
C26 C27 H27A 109.2 . . ?
C26 C27 H27B 109.2 . . ?
H27A C27 H27B 107.9 . . ?
C6 C5 H5A 109.6 . . ?
C6 C5 H5B 109.6 . . ?
H5A C5 H5B 108.1 . . ?
C4 C5 C6 110.5(6) . . ?
C4 C5 H5A 109.6 . . ?
C4 C5 H5B 109.6 . . ?
C21 C22 H22A 109.3 . . ?
C21 C22 H22B 109.3 . . ?
C23 C22 C21 111.7(6) . . ?
C23 C22 H22A 109.3 . . ?
C23 C22 H22B 109.3 . . ?
H22A C22 H22B 107.9 . . ?
C16 C15 C14 110.4(6) . . ?
C16 C15 H15A 109.6 . . ?
C16 C15 H15B 109.6 . . ?
C14 C15 H15A 109.6 . . ?
C14 C15 H15B 109.6 . . ?
H15A C15 H15B 108.1 . . ?
C2 C3 H3A 109.6 . . ?
C2 C3 H3B 109.6 . . ?
C2 C3 C4 110.4(6) . . ?
H3A C3 H3B 108.1 . . ?
C4 C3 H3A 109.6 . . ?
C4 C3 H3B 109.6 . . ?
C31 C36 H36A 109.1 . . ?
C31 C36 H36B 109.1 . . ?
H36A C36 H36B 107.9 . . ?
C35 C36 C31 112.4(6) . . ?
C35 C36 H36A 109.1 . . ?
C35 C36 H36B 109.1 . . ?
C36 C35 H35A 109.4 . . ?
C36 C35 H35B 109.4 . . ?
C36 C35 C34 111.3(7) . . ?
H35A C35 H35B 108.0 . . ?
C34 C35 H35A 109.4 . . ?
C34 C35 H35B 109.4 . . ?
C35 C34 H34A 109.4 . . ?
C35 C34 H34B 109.4 . . ?
C35 C34 C33 111.1(7) . . ?
H34A C34 H34B 108.0 . . ?
C33 C34 H34A 109.4 . . ?
C33 C34 H34B 109.4 . . ?
C5 C4 C3 110.7(6) . . ?
C5 C4 H4A 109.5 . . ?
C5 C4 H4B 109.5 . . ?
C3 C4 H4A 109.5 . . ?
C3 C4 H4B 109.5 . . ?
H4A C4 H4B 108.1 . . ?
C32 C33 H33A 109.5 . . ?
C32 C33 H33B 109.5 . . ?
C34 C33 C32 110.7(7) . . ?
C34 C33 H33A 109.5 . . ?
C34 C33 H33B 109.5 . . ?
H33A C33 H33B 108.1 . . ?

loop_
_geom_torsion_atom_site_label_1
_geom_torsion_atom_site_label_2
_geom_torsion_atom_site_label_3
_geom_torsion_atom_site_label_4
_geom_torsion
_geom_torsion_site_symmetry_1
_geom_torsion_site_symmetry_2
_geom_torsion_site_symmetry_3
_geom_torsion_site_symmetry_4
_geom_torsion_publ_flag
Bi1 P3 C25 C26 111.5(4) . . . . ?
Bi1 P3 C25 C30 -13.3(6) . . . . ?
Bi1 P3 C31 C32 62.0(6) . . . . ?
Bi1 P3 C31 C36 -170.8(5) . . . . ?
Bi1 P2 C13 C18 -156.3(4) . . . . ?
Bi1 P2 C13 C14 83.6(4) . . . . ?
Bi1 P2 C19 C20 61.4(5) . . . . ?
Bi1 P2 C19 C24 -65.0(5) . . . . ?
Bi1 P1 C1 C6 -162.0(4) . . . . ?
Bi1 P1 C1 C2 77.9(5) . . . . ?
Bi1 P1 C7 C12 -67.6(5) . . . . ?
Bi1 P1 C7 C8 59.0(5) . . . . ?
P3 C25 C26 C27 174.6(5) . . . . ?
P3 C25 C30 C29 -179.2(5) . . . . ?
P3 C31 C36 C35 174.0(6) . . . . ?
P2 C13 C18 C17 -172.2(5) . . . . ?
P2 C13 C14 C15 175.9(5) . . . . ?
P2 C19 C24 C23 -171.5(5) . . . . ?
P1 C1 C6 C5 -174.3(5) . . . . ?
P1 C1 C2 C3 177.0(5) . . . . ?
C13 P2 C19 C20 -50.1(6) . . . . ?
C13 P2 C19 C24 -176.5(5) . . . . ?
C13 C18 C17 C16 54.6(8) . . . . ?
C13 C14 C15 C16 -57.2(8) . . . . ?
C18 C13 C14 C15 55.2(7) . . . . ?
C18 C17 C16 C15 -55.7(8) . . . . ?
C21 C20 C19 P2 176.3(5) . . . . ?
C21 C20 C19 C24 -57.4(7) . . . . ?
C20 C21 C22 C23 -55.2(8) . . . . ?
C20 C19 C24 C23 57.7(8) . . . . ?
C12 C11 C10 C9 57.4(8) . . . . ?
C8 C9 C10 C11 -57.0(8) . . . . ?
C1 P1 C7 C12 -177.2(5) . . . . ?
C1 P1 C7 C8 -50.6(6) . . . . ?
C1 C6 C5 C4 56.4(8) . . . . ?
C1 C2 C3 C4 -57.3(8) . . . . ?
C25 P3 C31 C32 -43.8(6) . . . . ?
C25 P3 C31 C36 83.3(6) . . . . ?
C25 C26 C27 C28 56.8(8) . . . . ?
C19 P2 C13 C18 -51.4(5) . . . . ?
C19 P2 C13 C14 -171.5(5) . . . . ?
C19 C24 C23 C22 -56.4(8) . . . . ?
C28 C29 C30 C25 -56.8(8) . . . . ?
C17 C16 C15 C14 56.4(8) . . . . ?
C14 C13 C18 C17 -53.7(8) . . . . ?
C24 C23 C22 C21 55.0(8) . . . . ?
C7 P1 C1 C6 -60.0(5) . . . . ?
C7 P1 C1 C2 179.9(5) . . . . ?
C7 C12 C11 C10 -56.5(8) . . . . ?
C7 C8 C9 C10 55.3(8) . . . . ?
C32 C31 C36 C35 -54.6(9) . . . . ?
C11 C12 C7 P1 -175.9(5) . . . . ?
C11 C12 C7 C8 53.9(8) . . . . ?
C6 C1 C2 C3 56.5(8) . . . . ?
C6 C5 C4 C3 -56.5(8) . . . . ?
C31 P3 C25 C26 -146.2(5) . . . . ?
C31 P3 C25 C30 89.0(6) . . . . ?
C31 C32 C33 C34 -56.8(9) . . . . ?
C31 C36 C35 C34 54.8(10) . . . . ?
C2 C1 C6 C5 -55.7(8) . . . . ?
C2 C3 C4 C5 57.2(8) . . . . ?
C29 C28 C27 C26 -55.5(9) . . . . ?
C26 C25 C30 C29 56.2(8) . . . . ?
C9 C8 C7 P1 -178.8(5) . . . . ?
C9 C8 C7 C12 -53.2(8) . . . . ?
C30 C25 C26 C27 -56.0(8) . . . . ?
C27 C28 C29 C30 55.3(9) . . . . ?
C22 C21 C20 C19 56.5(8) . . . . ?
C36 C35 C34 C33 -55.4(11) . . . . ?
C35 C34 C33 C32 56.7(10) . . . . ?
C33 C32 C31 P3 -178.3(5) . . . . ?
C33 C32 C31 C36 55.4(8) . . . . ?

_shelx_res_file                  
;
TITL srpx19a_0m_a.res in P-1
    srpx19a_0m.res
    created by SHELXL-2019/1 at 12:37:10 on 05-May-2025
REM Old TITL SRPX19a_0m in P1
REM SHELXT solution in P-1: R1 0.068, Rweak 0.022, Alpha 0.131
REM <I/s> 0.000 for 0 systematic absences, Orientation as input
REM Formula found by SHELXT: C36 P3 Bi
CELL 0.71073 10.9753 13.6516 14.1954 98.33 105.443 109.025
ZERR 2 0.0023 0.0039 0.0037 0.017 0.014 0.015
LATT 1
SFAC C H Bi P
UNIT 72 132 2 6

L.S. 4 0 0
PLAN  18
SIZE 0.051 0.067 0.09
TEMP -173.15
CONF
BOND
list 4
MORE -1
BOND $H
fmap 2 53
acta
OMIT 0 50
REM <olex2.extras>
REM <HklSrc "%.\\SRPX19a_0m.hkl">
REM </olex2.extras>

WGHT    0.034300   16.049101
FVAR       0.35667
PART 1
BI1   3    0.552140    0.371564    0.287148    11.00000    0.01548    0.01208 =
         0.01598    0.00253    0.00526    0.00667
P3    4    0.407876    0.169196    0.188469    11.00000    0.01890    0.01503 =
         0.01856    0.00326    0.00723    0.00794
P2    4    0.571101    0.441440    0.125236    11.00000    0.01887    0.01547 =
         0.01793    0.00303    0.00417    0.00843
P1    4    0.794818    0.361362    0.364722    11.00000    0.01853    0.01463 =
         0.01817    0.00387    0.00665    0.00849
C13   1    0.677219    0.382559    0.070329    11.00000    0.02056    0.01843 =
         0.01845    0.00495    0.00585    0.01031
AFIX  13
H13   2    0.750680    0.376991    0.126097    11.00000   -1.20000
AFIX   0
C18   1    0.741992    0.451733    0.007438    11.00000    0.02498    0.01869 =
         0.02263    0.00514    0.00539    0.00894
AFIX  23
H18A  2    0.670180    0.465462   -0.041412    11.00000   -1.20000
H18B  2    0.809672    0.521621    0.052593    11.00000   -1.20000
AFIX   0
C21   1    0.918667    0.725821    0.298443    11.00000    0.02690    0.02215 =
         0.02142    0.00295    0.00534    0.00932
AFIX  23
H21A  2    1.008959    0.737768    0.346829    11.00000   -1.20000
H21B  2    0.933995    0.755678    0.241150    11.00000   -1.20000
AFIX   0
C20   1    0.832609    0.605046    0.259457    11.00000    0.01951    0.01548 =
         0.02234    0.00539    0.00428    0.00505
AFIX  23
H20A  2    0.878772    0.569730    0.223209    11.00000   -1.20000
H20B  2    0.824379    0.573843    0.317320    11.00000   -1.20000
AFIX   0
C12   1    0.816491    0.503757    0.535188    11.00000    0.02284    0.01475 =
         0.02539    0.00173    0.00942    0.00695
AFIX  23
H12A  2    0.895913    0.552904    0.522475    11.00000   -1.20000
H12B  2    0.733398    0.512149    0.495014    11.00000   -1.20000
AFIX   0
C8    1    0.689683    0.310384    0.527479    11.00000    0.02795    0.01938 =
         0.01521    0.00454    0.00662    0.00999
AFIX  23
H8A   2    0.600147    0.308529    0.486464    11.00000   -1.20000
H8B   2    0.689609    0.237393    0.510744    11.00000   -1.20000
AFIX   0
C1    1    0.770483    0.216561    0.330524    11.00000    0.02308    0.01443 =
         0.01858    0.00165    0.01023    0.00806
AFIX  13
H1    2    0.683399    0.171187    0.338347    11.00000   -1.20000
AFIX   0
C25   1    0.235612    0.169523    0.120362    11.00000    0.01906    0.01250 =
         0.02163    0.00319    0.00311    0.00612
AFIX  13
H25   2    0.165523    0.108158    0.131388    11.00000   -1.20000
AFIX   0
C19   1    0.690301    0.584559    0.188357    11.00000    0.02120    0.01202 =
         0.02527    0.00340    0.00548    0.00493
AFIX  13
H19   2    0.704409    0.619687    0.132883    11.00000   -1.20000
AFIX   0
C28   1    0.040005    0.233159   -0.021276    11.00000    0.02422    0.02437 =
         0.02866    0.00962    0.00288    0.01364
AFIX  23
H28A  2   -0.055870    0.220747   -0.059000    11.00000   -1.20000
H28B  2    0.100780    0.295212   -0.037137    11.00000   -1.20000
AFIX   0
C17   1    0.812527    0.398459   -0.049787    11.00000    0.02297    0.03663 =
         0.02584    0.01436    0.01413    0.01555
AFIX  23
H17A  2    0.892255    0.393620   -0.000834    11.00000   -1.20000
H17B  2    0.846648    0.443285   -0.093323    11.00000   -1.20000
AFIX   0
C16   1    0.716338    0.286534   -0.115015    11.00000    0.02990    0.03061 =
         0.01963    0.00908    0.01242    0.01926
AFIX  23
H16A  2    0.641843    0.291768   -0.168935    11.00000   -1.20000
H16B  2    0.767267    0.252935   -0.147597    11.00000   -1.20000
AFIX   0
C14   1    0.582028    0.270559    0.003498    11.00000    0.01908    0.01791 =
         0.02172    0.00555    0.00740    0.00575
AFIX  23
H14A  2    0.503750    0.275743   -0.046772    11.00000   -1.20000
H14B  2    0.545492    0.225213    0.045862    11.00000   -1.20000
AFIX   0
C24   1    0.619775    0.642054    0.243030    11.00000    0.02452    0.01970 =
         0.02905    0.00747    0.00682    0.00993
AFIX  23
H24A  2    0.528488    0.629807    0.195964    11.00000   -1.20000
H24B  2    0.606618    0.611700    0.300512    11.00000   -1.20000
AFIX   0
C7    1    0.803705    0.388176    0.500488    11.00000    0.02638    0.01913 =
         0.01588    0.00275    0.00843    0.01100
AFIX  13
H7    2    0.891218    0.384248    0.540514    11.00000   -1.20000
AFIX   0
C32   1    0.300326    0.154916    0.356695    11.00000    0.02411    0.02678 =
         0.02357    0.00549    0.00824    0.01193
AFIX  23
H32A  2    0.346176    0.233702    0.382968    11.00000   -1.20000
H32B  2    0.206833    0.138299    0.310608    11.00000   -1.20000
AFIX   0
C23   1    0.703888    0.761803    0.281830    11.00000    0.03038    0.01867 =
         0.03076    0.00103    0.00548    0.01307
AFIX  23
H23A  2    0.709497    0.793487    0.223888    11.00000   -1.20000
H23B  2    0.658212    0.796093    0.319529    11.00000   -1.20000
AFIX   0
C11   1    0.834576    0.534613    0.647018    11.00000    0.03201    0.02077 =
         0.02274   -0.00221    0.00882    0.01096
AFIX  23
H11A  2    0.922280    0.533218    0.687764    11.00000   -1.20000
H11B  2    0.838050    0.608471    0.665572    11.00000   -1.20000
AFIX   0
C6    1    0.889975    0.197929    0.397846    11.00000    0.02982    0.02199 =
         0.02164    0.00456    0.00918    0.01725
AFIX  23
H6A   2    0.891384    0.212661    0.468580    11.00000   -1.20000
H6B   2    0.976775    0.248327    0.395331    11.00000   -1.20000
AFIX   0
C31   1    0.380158    0.113629    0.298035    11.00000    0.01990    0.02181 =
         0.02117    0.00723    0.00795    0.00842
AFIX  13
H31   2    0.473264    0.132568    0.347757    11.00000   -1.20000
AFIX   0
C2    1    0.761811    0.187681    0.219702    11.00000    0.02112    0.02297 =
         0.02300    0.00319    0.00702    0.01334
AFIX  23
H2A   2    0.681430    0.196991    0.176322    11.00000   -1.20000
H2B   2    0.844665    0.237117    0.211107    11.00000   -1.20000
AFIX   0
C29   1    0.063529    0.257637    0.092112    11.00000    0.02759    0.03319 =
         0.02996    0.00252    0.00896    0.01684
AFIX  23
H29A  2    0.050237    0.324715    0.113155    11.00000   -1.20000
H29B  2   -0.004509    0.199018    0.106594    11.00000   -1.20000
AFIX   0
C26   1    0.211959    0.146263    0.006733    11.00000    0.03274    0.03068 =
         0.01967    0.00237    0.00535    0.02267
AFIX  23
H26A  2    0.280197    0.205258   -0.007176    11.00000   -1.20000
H26B  2    0.225205    0.079328   -0.015000    11.00000   -1.20000
AFIX   0
C9    1    0.708078    0.343148    0.639568    11.00000    0.03412    0.02661 =
         0.02233    0.00547    0.01120    0.01465
AFIX  23
H9A   2    0.792203    0.336667    0.680473    11.00000   -1.20000
H9B   2    0.629520    0.294109    0.653269    11.00000   -1.20000
AFIX   0
C30   1    0.207615    0.269576    0.152840    11.00000    0.02427    0.02597 =
         0.02129   -0.00102    0.00254    0.01636
AFIX  23
H30A  2    0.218426    0.282578    0.225594    11.00000   -1.20000
H30B  2    0.275444    0.332376    0.143196    11.00000   -1.20000
AFIX   0
C10   1    0.718232    0.458514    0.670706    11.00000    0.03521    0.02806 =
         0.01930    0.00043    0.01060    0.01531
AFIX  23
H10A  2    0.631227    0.463869    0.634021    11.00000   -1.20000
H10B  2    0.733697    0.478615    0.744023    11.00000   -1.20000
AFIX   0
C27   1    0.069064    0.134841   -0.053678    11.00000    0.03046    0.02467 =
         0.02208    0.00200    0.00448    0.01254
AFIX  23
H27A  2    0.058892    0.122636   -0.126311    11.00000   -1.20000
H27B  2    0.001122    0.071522   -0.044832    11.00000   -1.20000
AFIX   0
C5    1    0.879572    0.082060    0.364397    11.00000    0.03448    0.01544 =
         0.02985    0.00823    0.00953    0.01398
AFIX  23
H5A   2    0.960864    0.073561    0.407401    11.00000   -1.20000
H5B   2    0.797361    0.031754    0.373032    11.00000   -1.20000
AFIX   0
C22   1    0.847049    0.783715    0.350473    11.00000    0.03126    0.01959 =
         0.02806    0.00304    0.01084    0.01021
AFIX  23
H22A  2    0.841799    0.759928    0.412440    11.00000   -1.20000
H22B  2    0.901529    0.861778    0.370742    11.00000   -1.20000
AFIX   0
C15   1    0.655687    0.217355   -0.051911    11.00000    0.02746    0.01835 =
         0.02242    0.00198    0.00873    0.01227
AFIX  23
H15A  2    0.729322    0.206507   -0.002030    11.00000   -1.20000
H15B  2    0.590116    0.146317   -0.096090    11.00000   -1.20000
AFIX   0
C3    1    0.749613    0.073127    0.186174    11.00000    0.03418    0.02290 =
         0.02179   -0.00466    0.00921    0.01029
AFIX  23
H3A   2    0.747496    0.057998    0.115282    11.00000   -1.20000
H3B   2    0.663042    0.023132    0.189398    11.00000   -1.20000
AFIX   0
C36   1    0.317438   -0.007706    0.262729    11.00000    0.04197    0.02093 =
         0.02775    0.00315    0.01441    0.01417
AFIX  23
H36A  2    0.225430   -0.030380    0.211859    11.00000   -1.20000
H36B  2    0.374586   -0.032763    0.229709    11.00000   -1.20000
AFIX   0
C35   1    0.305233   -0.059808    0.348771    11.00000    0.06419    0.02285 =
         0.04059    0.01359    0.02651    0.01313
AFIX  23
H35A  2    0.397825   -0.045109    0.395268    11.00000   -1.20000
H35B  2    0.257537   -0.138373    0.321447    11.00000   -1.20000
AFIX   0
C34   1    0.226928   -0.018028    0.406782    11.00000    0.06335    0.03339 =
         0.03881    0.01256    0.03301    0.00959
AFIX  23
H34A  2    0.225932   -0.049819    0.465118    11.00000   -1.20000
H34B  2    0.131077   -0.040042    0.362386    11.00000   -1.20000
AFIX   0
C4    1    0.870659    0.055423    0.254082    11.00000    0.03799    0.02012 =
         0.03445    0.00979    0.02006    0.01892
AFIX  23
H4A   2    0.859582   -0.020204    0.232829    11.00000   -1.20000
H4B   2    0.956576    0.101354    0.246655    11.00000   -1.20000
AFIX   0
C33   1    0.291804    0.103604    0.444350    11.00000    0.04114    0.03529 =
         0.02880    0.00571    0.02114    0.01401
AFIX  23
H33A  2    0.384809    0.125392    0.493523    11.00000   -1.20000
H33B  2    0.236657    0.129057    0.479288    11.00000   -1.20000
AFIX   0
HKLF 4


REM  srpx19a_0m_a.res in P-1
REM wR2 = 0.1002, GooF = S = 1.154, Restrained GooF = 1.154 for all data
REM R1 = 0.0427 for 6095 Fo > 4sig(Fo) and 0.0474 for all 6588 data
REM 361 parameters refined using 0 restraints

END

WGHT      0.0343     16.0489

REM Highest difference peak  5.371,  deepest hole -3.389,  1-sigma level  0.161
Q1    1   0.6383  0.3316  0.2485  11.00000  0.05    5.37
Q2    1   0.4966  0.3129  0.3033  11.00000  0.05    2.72
Q3    1   0.6430  0.4167  0.3199  11.00000  0.05    1.56
Q4    1   0.4767  0.3786  0.1061  11.00000  0.05    1.15
Q5    1   0.5741  0.2562  0.2022  11.00000  0.05    1.11
Q6    1   0.5512  0.3798  0.2244  11.00000  0.05    0.98
Q7    1   0.2397  0.1418  0.5619  11.00000  0.05    0.94
Q8    1   0.5835  0.4014  0.2350  11.00000  0.05    0.89
Q9    1   0.3833 -0.0581  0.1396  11.00000  0.05    0.85
Q10   1   0.5173  0.1376  0.2351  11.00000  0.05    0.84
Q11   1   0.5971  0.1122 -0.1191  11.00000  0.05    0.75
Q12   1   0.7253  0.1490 -0.1434  11.00000  0.05    0.64
Q13   1   0.6553  0.5226  0.1776  11.00000  0.05    0.61
Q14   1   0.3539  0.2787  0.2606  11.00000  0.05    0.56
Q15   1   0.6108  0.6635  0.3300  11.00000  0.05    0.54
Q16   1   0.8612  0.7434  0.3215  11.00000  0.05    0.54
Q17   1   0.4235  0.1232 -0.2087  11.00000  0.05    0.51
Q18   1   0.2608 -0.0631  0.1777  11.00000  0.05    0.50
;
_shelx_res_checksum              40384
_olex2_submission_special_instructions 'No special instructions were received'


# start Validation Reply Form
_vrf_PLAT971_srpx19a_0m          
;
PROBLEM: Check Calcd Resid. Dens.  1.43Ang From Bi1             5.95 eA-3  
RESPONSE: Data is only sufficient to provide a proof of connectivity
for compound 1 and not interpreted beyond this.
;
_vrf_PLAT972_srpx19a_0m          
;
PROBLEM: Check Calcd Resid. Dens.  1.74Ang From C15            -3.69 eA-3  
RESPONSE: Data is only sufficient to provide a proof of connectivity
for compound 1 and not interpreted beyond this.
;
# end Validation Reply Form
####################################################################### 
# 
# This file contains crystal structure data downloaded from the 
# Cambridge Structural Database (CSD) hosted by the Cambridge 
# Crystallographic Data Centre (CCDC).
# 
# Full information about CCDC data access policies and citation 
# guidelines are available at http://www.ccdc.cam.ac.uk/access/V1 
# 
# Audit and citation data items may have been added by the CCDC. 
# Please retain this information to preserve the provenance of 
# this file and to allow appropriate attribution of the data. 
# 
#######################################################################

data_KaOb033_JL23_a
_database_code_depnum_ccdc_archive 'CCDC 2451995'
loop_
_audit_author_name
_audit_author_address
'Sascha Reith'
;Philipps University Marburg
Germany
;
_audit_update_record             
;
2025-11-11 deposited with the CCDC.	2025-12-22 downloaded from the CCDC.
;
_audit_creation_date             2024-11-06
_audit_creation_method           
;
Olex2 1.5
(compiled 2024.02.16 svn.r378c4104 for OlexSys, GUI svn.r6928)
;
_shelx_SHELXL_version_number     2018/3
_chemical_name_common            ?
_chemical_name_systematic        ?
_chemical_formula_moiety         'C27 H57 Bi F3 P3'
_chemical_formula_sum            'C27 H57 Bi F3 P3'
_chemical_formula_weight         740.61
_chemical_melting_point          ?
loop_
_atom_type_symbol
_atom_type_description
_atom_type_scat_dispersion_real
_atom_type_scat_dispersion_imag
_atom_type_scat_source
C C 0.0033 0.0016 'International Tables Vol C Tables 4.2.6.8 and 6.1.1.4'
H H 0.0000 0.0000 'International Tables Vol C Tables 4.2.6.8 and 6.1.1.4'
F F 0.0171 0.0103 'International Tables Vol C Tables 4.2.6.8 and 6.1.1.4'
P P 0.1023 0.0942 'International Tables Vol C Tables 4.2.6.8 and 6.1.1.4'
Bi Bi -4.1077 10.2566 'International Tables Vol C Tables 4.2.6.8 and 6.1.1.4'

_shelx_space_group_comment       
;
The symmetry employed for this shelxl refinement is uniquely defined
by the following loop, which should always be used as a source of
symmetry information in preference to the above space-group names.
They are only intended as comments.
;
_space_group_crystal_system      monoclinic
_space_group_IT_number           14
_space_group_name_H-M_alt        'P 1 21/n 1'
_space_group_name_Hall           '-P 2yn'
loop_
_space_group_symop_operation_xyz
'x, y, z'
'-x+1/2, y+1/2, -z+1/2'
'-x, -y, -z'
'x-1/2, -y-1/2, z-1/2'

_cell_length_a                   10.733(2)
_cell_length_b                   16.156(5)
_cell_length_c                   19.970(6)
_cell_angle_alpha                90
_cell_angle_beta                 100.112(13)
_cell_angle_gamma                90
_cell_volume                     3409.1(16)
_cell_formula_units_Z            4
_cell_measurement_reflns_used    9942
_cell_measurement_temperature    180(2)
_cell_measurement_theta_max      26.39
_cell_measurement_theta_min      2.30
_shelx_estimated_absorpt_T_max   0.535
_shelx_estimated_absorpt_T_min   0.397
_exptl_absorpt_coefficient_mu    5.342
_exptl_absorpt_correction_T_max  0.2602
_exptl_absorpt_correction_T_min  0.1806
_exptl_absorpt_correction_type   multi-scan
_exptl_absorpt_process_details   'SadAbs 2016/2 (Bruker AXS)'
_exptl_absorpt_special_details   ?
_exptl_crystal_colour            orange
_exptl_crystal_colour_primary    orange
_exptl_crystal_density_diffrn    1.443
_exptl_crystal_density_meas      ?
_exptl_crystal_density_method    ?
_exptl_crystal_description       block
_exptl_crystal_F_000             1496
loop_
_exptl_crystal_face_index_h
_exptl_crystal_face_index_k
_exptl_crystal_face_index_l
_exptl_crystal_face_perp_dist
0.00 1.00 1.00 0.0540
1.00 -1.00 0.00 0.0840
-1.00 1.00 0.00 0.0660
1.00 0.00 1.00 0.0300
-1.00 0.00 -1.00 0.0480
-1.00 1.00 -1.00 0.0430
1.00 -1.00 1.00 0.0690
0.00 1.00 0.00 0.0600
0.00 -1.00 0.00 0.1060
0.00 0.00 1.00 0.0500
0.00 0.00 -1.00 0.0670
1.00 1.00 -1.00 0.0710
-1.00 -1.00 1.00 0.1090
1.00 1.00 1.00 0.0530
1.00 0.00 -1.00 0.0790
-1.00 0.00 1.00 0.0700

_exptl_crystal_size_max          0.212
_exptl_crystal_size_mid          0.139
_exptl_crystal_size_min          0.134
_exptl_special_details           
;
The crystal was immersed in a film of perfluoropolyether oil, mounted on a 
polyimide microloop (MicroMounts of MiTeGen) and transferred to stream of cold 
nitrogen (Bruker Kryoflex2).
;
_exptl_transmission_factor_max   ?
_exptl_transmission_factor_min   ?
_diffrn_reflns_av_R_equivalents  0.0618
_diffrn_reflns_av_unetI/netI     0.0255
_diffrn_reflns_Laue_measured_fraction_full 0.997
_diffrn_reflns_Laue_measured_fraction_max 0.992
_diffrn_reflns_limit_h_max       13
_diffrn_reflns_limit_h_min       -13
_diffrn_reflns_limit_k_max       20
_diffrn_reflns_limit_k_min       -20
_diffrn_reflns_limit_l_max       24
_diffrn_reflns_limit_l_min       -25
_diffrn_reflns_number            92992
_diffrn_reflns_point_group_measured_fraction_full 0.997
_diffrn_reflns_point_group_measured_fraction_max 0.992
_diffrn_reflns_theta_full        26.000
_diffrn_reflns_theta_max         26.503
_diffrn_reflns_theta_min         2.383
_diffrn_ambient_temperature      180(2)
_diffrn_detector                 'CMOS area detector (Photon II)'
_diffrn_detector_area_resol_mean 7.5
_diffrn_measured_fraction_theta_full 0.997
_diffrn_measured_fraction_theta_max 0.992
_diffrn_measurement_device_type  'Bruker D8 Quest'
_diffrn_measurement_method       '\f and \w scans'
_diffrn_radiation_monochromator  'multi-layer mirror'
_diffrn_radiation_type           MoK\a
_diffrn_radiation_wavelength     0.71073
_diffrn_source                   'microfocus sealed tube (Incoatec ImS)'
_reflns_Friedel_coverage         0.000
_reflns_Friedel_fraction_full    .
_reflns_Friedel_fraction_max     .
_reflns_number_gt                5964
_reflns_number_total             7031
_reflns_special_details          
;
 Reflections were merged by SHELXL according to the crystal
 class for the calculation of statistics and refinement.
 
 _reflns_Friedel_fraction is defined as the number of unique
 Friedel pairs measured divided by the number that would be
 possible theoretically, ignoring centric projections and
 systematic absences.
;
_reflns_threshold_expression     'I > 2\s(I)'
_computing_cell_refinement       'Saint+ ver. V8.40A (Bruker AXS)'
_computing_data_collection       'APEX2 ver. 2014.9 (Bruker AXS)'
_computing_data_reduction        'Saint+ ver. V8.40A (Bruker AXS)'
_computing_molecular_graphics    'Olex2 1.5 (Dolomanov et al., 2009)'
_computing_publication_material  'Olex2 1.5 (Dolomanov et al., 2009)'
_computing_structure_refinement  'SHELXL-2018/3 (Sheldrick, 2018)'
_computing_structure_solution    'SHELXT (Sheldrick, 2014)'
_refine_diff_density_max         3.296
_refine_diff_density_min         -0.723
_refine_diff_density_rms         0.114
_refine_ls_extinction_coef       .
_refine_ls_extinction_method     none
_refine_ls_goodness_of_fit_ref   1.087
_refine_ls_hydrogen_treatment    constr
_refine_ls_matrix_type           full
_refine_ls_number_parameters     327
_refine_ls_number_reflns         7031
_refine_ls_number_restraints     0
_refine_ls_R_factor_all          0.0484
_refine_ls_R_factor_gt           0.0377
_refine_ls_restrained_S_all      1.087
_refine_ls_shift/su_max          0.001
_refine_ls_shift/su_mean         0.000
_refine_ls_structure_factor_coef Fsqd
_refine_ls_weighting_details     
'w=1/[\s^2^(Fo^2^)+(0.0336P)^2^+14.7153P] where P=(Fo^2^+2Fc^2^)/3'
_refine_ls_weighting_scheme      calc
_refine_ls_wR_factor_gt          0.0864
_refine_ls_wR_factor_ref         0.0908
_refine_special_details          
;
 Refinement of F^2^ against ALL reflections. The weighted R-factor wR and 
goodness of fit S are based on F^2^, conventional R-factors R are based on F, 
with F set to zero for negative F^2^. The threshold expression of F^2^ > 
2sigma(F^2^) is used only for calculating R-factors(gt) etc. and is not 
relevant to the choice of reflections for refinement. R-factors based on F^2^ 
are statistically about twice as large as those based on F, and R-factors 
based on ALL data will be even larger.
;
_olex2_refinement_description    
;
1. Others
 Fixed Uiso: H1(0.05) H2A(0.052) H2AB(0.052) H5A(0.11) H5B(0.11) H5C(0.11)
 H6A(0.133) H6B(0.133) H6C(0.133) H7A(0.119) H7B(0.119) H7C(0.119) H9A(0.142)
 H9B(0.142) H9C(0.142) H10A(0.149) H10B(0.149) H10C(0.149) H11A(0.135)
 H11B(0.135) H11C(0.135) H14A(0.082) H14B(0.082) H14C(0.082) H15A(0.079)
 H15B(0.079) H15C(0.079) H16A(0.095) H16B(0.095) H16C(0.095) H18A(0.091)
 H18B(0.091) H18C(0.091) H19A(0.083) H19B(0.083) H19C(0.083) H20A(0.093)
 H20B(0.093) H20C(0.093) H22A(0.116) H22B(0.116) H22C(0.116) H23A(0.121)
 H23B(0.121) H23C(0.121) H24A(0.094) H24B(0.094) H24C(0.094) H26A(0.098)
 H26B(0.098) H26C(0.098) H27A(0.11) H27B(0.11) H27C(0.11) H28A(0.115)
 H28B(0.115) H28C(0.115)
 Fixed X: H1(0.140512) H2A(0.309766) H2AB(0.265671) H5A(0.015999)
 H5B(0.120214) H5C(0.146889) H6A(0.014191) H6B(0.146631) H6C(0.106958)
 H7A(0.34645) H7B(0.317122) H7C(0.345633) H9A(0.096299) H9B(0.082934) H9C(-
 0.00628) H10A(0.365183) H10B(0.311049) H10C(0.325988) H11A(0.224468)
 H11B(0.191028) H11C(0.080056) H14A(0.600779) H14B(0.705088) H14C(0.735707)
 H15A(0.449173) H15B(0.489993) H15C(0.560362) H16A(0.796975) H16B(0.755418)
 H16C(0.696937) H18A(0.81599) H18B(0.75668) H18C(0.812043) H19A(0.572677)
 H19B(0.700554) H19C(0.704889) H20A(0.618214) H20B(0.559202) H20C(0.485021)
 H22A(0.128651) H22B(0.062332) H22C(0.163898) H23A(0.198983) H23B(0.272225)
 H23C(0.126169) H24A(0.3501) H24B(0.393219) H24C(0.433974) H26A(0.287056)
 H26B(0.23988) H26C(0.146377) H27A(-0.020439) H27B(0.047248) H27C(0.00453)
 H28A(0.103818) H28B(0.232929) H28C(0.101745)
 Fixed Y: H1(0.653582) H2A(0.651805) H2AB(0.56034) H5A(0.517971) H5B(0.477909)
 H5C(0.485217) H6A(0.64775) H6B(0.686593) H6C(0.595976) H7A(0.559663)
 H7B(0.551904) H7C(0.640655) H9A(0.874873) H9B(0.796499) H9C(0.804705)
 H10A(0.75095) H10B(0.770347) H10C(0.843478) H11A(0.774592) H11B(0.863509)
 H11C(0.799631) H14A(0.478827) H14B(0.440221) H14C(0.522779) H15A(0.478734)
 H15B(0.525565) H15C(0.442028) H16A(0.588476) H16B(0.512512) H16C(0.602552)
 H18A(0.669616) H18B(0.741949) H18C(0.762459) H19A(0.655926) H19B(0.613064)
 H19C(0.703315) H20A(0.823154) H20B(0.814159) H20C(0.77769) H22A(0.506667)
 H22B(0.578441) H22C(0.518754) H23A(0.612717) H23B(0.693443) H23C(0.68044)
 H24A(0.518036) H24B(0.527035) H24C(0.595561) H26A(0.8416) H26B(0.769025)
 H26C(0.843385) H27A(0.765568) H27B(0.681756) H27C(0.693144) H28A(0.793326)
 H28B(0.838632) H28C(0.868361)
 Fixed Z: H1(0.715539) H2A(0.812422) H2AB(0.827278) H5A(0.907263)
 H5B(0.965375) H5C(0.88923) H6A(0.977258) H6B(1.012639) H6C(1.033532)
 H7A(0.933001) H7B(1.008602) H7C(0.979059) H9A(0.905313) H9B(0.952546)
 H9C(0.879711) H10A(0.889726) H10B(0.957796) H10C(0.905736) H11A(0.77744)
 H11B(0.804852) H11C(0.776957) H14A(0.693926) H14B(0.752762) H14C(0.714437)
 H15A(0.778969) H15B(0.850052) H15C(0.835055) H16A(0.824696) H16B(0.867268)
 H16C(0.874335) H18A(0.748922) H18B(0.788189) H18C(0.720691) H19A(0.604509)
 H19B(0.641899) H19C(0.609358) H20A(0.66013) H20B(0.728005) H20C(0.657674)
 H22A(0.463414) H22B(0.499804) H22C(0.544061) H23A(0.385454) H23B(0.417958)
 H23C(0.42258) H24A(0.449035) H24B(0.529579) H24C(0.479726) H26A(0.627628)
 H26B(0.671669) H26C(0.643999) H27A(0.58182) H27B(0.611485) H27C(0.531124)
 H28A(0.469378) H28B(0.501846) H28C(0.521488)
;
_atom_sites_solution_hydrogens   geom
_atom_sites_solution_primary     dual
_atom_sites_solution_secondary   difmap
loop_
_atom_site_label
_atom_site_type_symbol
_atom_site_fract_x
_atom_site_fract_y
_atom_site_fract_z
_atom_site_U_iso_or_equiv
_atom_site_adp_type
_atom_site_occupancy
_atom_site_site_symmetry_order
_atom_site_calc_flag
_atom_site_refinement_flags_posn
_atom_site_refinement_flags_adp
_atom_site_refinement_flags_occupancy
_atom_site_disorder_assembly
_atom_site_disorder_group
Bi1_1 Bi 0.34533(2) 0.57865(2) 0.66496(2) 0.03191(7) Uani 1 1 d . . . . .
C1_1 C 0.1872(5) 0.6022(4) 0.7329(3) 0.0419(14) Uani 1 1 d . . . . .
H1_1 H 0.140512 0.653582 0.715539 0.050 Uiso 1 1 calc R U . . .
P2_1 P 0.53570(13) 0.64552(10) 0.75315(7) 0.0356(3) Uani 1 1 d . . . . .
C2_1 C 0.2356(6) 0.6144(4) 0.8074(3) 0.0433(14) Uani 1 1 d . . . . .
H2A_1 H 0.309766 0.651805 0.812422 0.052 Uiso 1 1 calc R U . . .
H2AB_1 H 0.265671 0.560340 0.827278 0.052 Uiso 1 1 calc R U . . .
P3_1 P 0.30023(14) 0.68602(11) 0.56068(8) 0.0415(4) Uani 1 1 d . . . . .
P1_1 P 0.11995(13) 0.65806(10) 0.85876(8) 0.0376(3) Uani 1 1 d . . . . .
C3_2 C 0.0980(5) 0.5315(4) 0.7171(3) 0.0437(14) Uani 1 1 d . . . . .
F1_2 F 0.1530(4) 0.4594(3) 0.7417(3) 0.0752(13) Uani 1 1 d . . . . .
F2_2 F -0.0045(4) 0.5331(3) 0.7460(2) 0.0782(14) Uani 1 1 d . . . . .
F3_2 F 0.0596(4) 0.5183(3) 0.6516(2) 0.0782(14) Uani 1 1 d . . . . .
C4_3 C 0.1663(7) 0.5981(4) 0.9406(3) 0.0509(16) Uani 1 1 d . . . . .
C5_3 C 0.1070(9) 0.5119(5) 0.9241(4) 0.073(2) Uani 1 1 d . . . . .
H5A_3 H 0.015999 0.517971 0.907263 0.110 Uiso 1 1 calc R U . . .
H5B_3 H 0.120214 0.477909 0.965375 0.110 Uiso 1 1 calc R U . . .
H5C_3 H 0.146889 0.485217 0.889230 0.110 Uiso 1 1 calc R U . . .
C6_3 C 0.1029(10) 0.6354(6) 0.9959(4) 0.088(3) Uani 1 1 d . . . . .
H6A_3 H 0.014191 0.647750 0.977258 0.133 Uiso 1 1 calc R U . . .
H6B_3 H 0.146631 0.686593 1.012639 0.133 Uiso 1 1 calc R U . . .
H6C_3 H 0.106958 0.595976 1.033532 0.133 Uiso 1 1 calc R U . . .
C7_3 C 0.3062(8) 0.5866(6) 0.9677(4) 0.079(3) Uani 1 1 d . . . . .
H7A_3 H 0.346450 0.559663 0.933001 0.119 Uiso 1 1 calc R U . . .
H7B_3 H 0.317122 0.551904 1.008602 0.119 Uiso 1 1 calc R U . . .
H7C_3 H 0.345633 0.640655 0.979059 0.119 Uiso 1 1 calc R U . . .
C8_4 C 0.1755(6) 0.7691(4) 0.8733(3) 0.0464(15) Uani 1 1 d . . . . .
C9_4 C 0.0786(10) 0.8154(5) 0.9056(5) 0.095(3) Uani 1 1 d . . . . .
H9A_4 H 0.096299 0.874873 0.905313 0.142 Uiso 1 1 calc R U . . .
H9B_4 H 0.082934 0.796499 0.952546 0.142 Uiso 1 1 calc R U . . .
H9C_4 H -0.006280 0.804705 0.879711 0.142 Uiso 1 1 calc R U . . .
C10_4 C 0.3053(9) 0.7848(6) 0.9097(6) 0.099(3) Uani 1 1 d . . . . .
H10A_4 H 0.365183 0.750950 0.889726 0.149 Uiso 1 1 calc R U . . .
H10B_4 H 0.311049 0.770347 0.957796 0.149 Uiso 1 1 calc R U . . .
H10C_4 H 0.325988 0.843478 0.905736 0.149 Uiso 1 1 calc R U . . .
C11_4 C 0.1670(10) 0.8049(5) 0.8017(4) 0.090(3) Uani 1 1 d . . . . .
H11A_4 H 0.224468 0.774592 0.777440 0.135 Uiso 1 1 calc R U . . .
H11B_4 H 0.191028 0.863509 0.804852 0.135 Uiso 1 1 calc R U . . .
H11C_4 H 0.080056 0.799631 0.776957 0.135 Uiso 1 1 calc R U . . .
C13_5 C 0.6180(5) 0.5438(4) 0.7843(3) 0.0391(13) Uani 1 1 d . . . . .
C14_5 C 0.6695(6) 0.4918(4) 0.7317(4) 0.0546(17) Uani 1 1 d . . . . .
H14A_5 H 0.600779 0.478827 0.693926 0.082 Uiso 1 1 calc R U . . .
H14B_5 H 0.705088 0.440221 0.752762 0.082 Uiso 1 1 calc R U . . .
H14C_5 H 0.735707 0.522779 0.714437 0.082 Uiso 1 1 calc R U . . .
C15_5 C 0.5205(6) 0.4929(5) 0.8149(3) 0.0530(17) Uani 1 1 d . . . . .
H15A_5 H 0.449173 0.478734 0.778969 0.079 Uiso 1 1 calc R U . . .
H15B_5 H 0.489993 0.525565 0.850052 0.079 Uiso 1 1 calc R U . . .
H15C_5 H 0.560362 0.442028 0.835055 0.079 Uiso 1 1 calc R U . . .
C16_5 C 0.7267(7) 0.5636(5) 0.8429(4) 0.063(2) Uani 1 1 d . . . . .
H16A_5 H 0.796975 0.588476 0.824696 0.095 Uiso 1 1 calc R U . . .
H16B_5 H 0.755418 0.512512 0.867268 0.095 Uiso 1 1 calc R U . . .
H16C_5 H 0.696937 0.602552 0.874335 0.095 Uiso 1 1 calc R U . . .
C17_6 C 0.6371(5) 0.7047(4) 0.7004(3) 0.0412(14) Uani 1 1 d . . . . .
C18_6 C 0.7671(6) 0.7212(5) 0.7434(4) 0.0606(19) Uani 1 1 d . . . . .
H18A_6 H 0.815990 0.669616 0.748922 0.091 Uiso 1 1 calc R U . . .
H18B_6 H 0.756680 0.741949 0.788189 0.091 Uiso 1 1 calc R U . . .
H18C_6 H 0.812043 0.762459 0.720691 0.091 Uiso 1 1 calc R U . . .
C19_6 C 0.6554(7) 0.6658(5) 0.6330(3) 0.0554(17) Uani 1 1 d . . . . .
H19A_6 H 0.572677 0.655926 0.604509 0.083 Uiso 1 1 calc R U . . .
H19B_6 H 0.700554 0.613064 0.641899 0.083 Uiso 1 1 calc R U . . .
H19C_6 H 0.704889 0.703315 0.609358 0.083 Uiso 1 1 calc R U . . .
C20_6 C 0.5688(7) 0.7873(4) 0.6852(4) 0.062(2) Uani 1 1 d . . . . .
H20A_6 H 0.618214 0.823154 0.660130 0.093 Uiso 1 1 calc R U . . .
H20B_6 H 0.559202 0.814159 0.728005 0.093 Uiso 1 1 calc R U . . .
H20C_6 H 0.485021 0.777690 0.657674 0.093 Uiso 1 1 calc R U . . .
C21_7 C 0.2457(7) 0.6064(5) 0.4908(3) 0.0520(16) Uani 1 1 d . . . . .
C22_7 C 0.1409(8) 0.5474(6) 0.5004(4) 0.077(3) Uani 1 1 d . . . . .
H22A_7 H 0.128651 0.506667 0.463414 0.116 Uiso 1 1 calc R U . . .
H22B_7 H 0.062332 0.578441 0.499804 0.116 Uiso 1 1 calc R U . . .
H22C_7 H 0.163898 0.518754 0.544061 0.116 Uiso 1 1 calc R U . . .
C23_7 C 0.2073(9) 0.6524(6) 0.4231(4) 0.081(3) Uani 1 1 d . . . . .
H23A_7 H 0.198983 0.612717 0.385454 0.121 Uiso 1 1 calc R U . . .
H23B_7 H 0.272225 0.693443 0.417958 0.121 Uiso 1 1 calc R U . . .
H23C_7 H 0.126169 0.680440 0.422580 0.121 Uiso 1 1 calc R U . . .
C24_7 C 0.3667(7) 0.5573(5) 0.4869(4) 0.062(2) Uani 1 1 d . . . . .
H24A_7 H 0.350100 0.518036 0.449035 0.094 Uiso 1 1 calc R U . . .
H24B_7 H 0.393219 0.527035 0.529579 0.094 Uiso 1 1 calc R U . . .
H24C_7 H 0.433974 0.595561 0.479726 0.094 Uiso 1 1 calc R U . . .
C25_8 C 0.1678(6) 0.7593(5) 0.5695(4) 0.0547(17) Uani 1 1 d . . . . .
C26_8 C 0.2144(8) 0.8076(5) 0.6339(4) 0.065(2) Uani 1 1 d . . . . .
H26A_8 H 0.287056 0.841600 0.627628 0.098 Uiso 1 1 calc R U . . .
H26B_8 H 0.239880 0.769025 0.671669 0.098 Uiso 1 1 calc R U . . .
H26C_8 H 0.146377 0.843385 0.643999 0.098 Uiso 1 1 calc R U . . .
C27_8 C 0.0380(7) 0.7215(6) 0.5739(4) 0.074(2) Uani 1 1 d . . . . .
H27A_8 H -0.020439 0.765568 0.581820 0.110 Uiso 1 1 calc R U . . .
H27B_8 H 0.047248 0.681756 0.611485 0.110 Uiso 1 1 calc R U . . .
H27C_8 H 0.004530 0.693144 0.531124 0.110 Uiso 1 1 calc R U . . .
C28_8 C 0.1500(8) 0.8204(5) 0.5102(4) 0.077(2) Uani 1 1 d . . . . .
H28A_8 H 0.103818 0.793326 0.469378 0.115 Uiso 1 1 calc R U . . .
H28B_8 H 0.232929 0.838632 0.501846 0.115 Uiso 1 1 calc R U . . .
H28C_8 H 0.101745 0.868361 0.521488 0.115 Uiso 1 1 calc R U . . .

loop_
_atom_site_aniso_label
_atom_site_aniso_U_11
_atom_site_aniso_U_22
_atom_site_aniso_U_33
_atom_site_aniso_U_23
_atom_site_aniso_U_13
_atom_site_aniso_U_12
Bi1_1 0.02821(10) 0.03669(12) 0.02990(11) -0.00003(9) 0.00258(7) -0.00179(9)
C1_1 0.029(3) 0.057(4) 0.041(3) -0.008(3) 0.008(2) -0.007(3)
P2_1 0.0278(7) 0.0451(9) 0.0328(7) -0.0038(6) 0.0023(6) -0.0013(6)
C2_1 0.035(3) 0.052(4) 0.044(3) -0.005(3) 0.010(3) 0.001(3)
P3_1 0.0336(7) 0.0515(9) 0.0367(8) 0.0083(7) -0.0010(6) -0.0052(7)
P1_1 0.0304(7) 0.0444(9) 0.0391(8) -0.0014(7) 0.0086(6) -0.0009(6)
C3_2 0.034(3) 0.053(4) 0.046(3) -0.007(3) 0.011(3) -0.008(3)
F1_2 0.079(3) 0.052(3) 0.096(3) 0.001(2) 0.021(3) -0.015(2)
F2_2 0.044(2) 0.108(4) 0.089(3) -0.038(3) 0.028(2) -0.033(2)
F3_2 0.064(3) 0.116(4) 0.052(2) -0.020(2) 0.002(2) -0.047(3)
C4_3 0.053(4) 0.058(4) 0.043(3) 0.006(3) 0.012(3) -0.006(3)
C5_3 0.093(6) 0.046(4) 0.080(6) 0.015(4) 0.015(5) -0.004(4)
C6_3 0.128(8) 0.086(7) 0.065(5) 0.009(5) 0.054(6) 0.003(6)
C7_3 0.074(5) 0.105(7) 0.052(4) 0.024(5) -0.005(4) -0.003(5)
C8_4 0.055(4) 0.051(4) 0.032(3) -0.003(3) 0.004(3) -0.004(3)
C9_4 0.133(9) 0.054(5) 0.115(8) -0.013(5) 0.071(7) 0.012(5)
C10_4 0.077(6) 0.066(6) 0.145(9) -0.027(6) -0.008(6) -0.023(5)
C11_4 0.137(9) 0.059(5) 0.064(5) 0.018(4) -0.008(5) -0.026(5)
C13_5 0.026(3) 0.053(4) 0.037(3) 0.010(3) 0.002(2) 0.004(2)
C14_5 0.048(4) 0.051(4) 0.065(4) 0.008(3) 0.012(3) 0.012(3)
C15_5 0.039(3) 0.067(5) 0.052(4) 0.022(3) 0.004(3) 0.003(3)
C16_5 0.044(4) 0.086(6) 0.054(4) 0.015(4) -0.007(3) 0.000(4)
C17_6 0.034(3) 0.043(3) 0.044(3) 0.001(3) 0.002(2) -0.009(3)
C18_6 0.041(4) 0.070(5) 0.066(4) 0.004(4) -0.004(3) -0.021(3)
C19_6 0.051(4) 0.065(5) 0.053(4) 0.009(3) 0.016(3) -0.009(3)
C20_6 0.057(4) 0.043(4) 0.079(5) 0.008(4) -0.006(4) -0.008(3)
C21_7 0.054(4) 0.063(4) 0.037(3) -0.001(3) 0.005(3) -0.010(3)
C22_7 0.071(5) 0.109(7) 0.048(4) -0.013(4) -0.002(4) -0.045(5)
C23_7 0.089(6) 0.112(7) 0.035(4) 0.006(4) -0.005(4) -0.001(5)
C24_7 0.072(5) 0.073(5) 0.044(4) -0.007(3) 0.014(3) -0.013(4)
C25_8 0.048(4) 0.060(4) 0.056(4) 0.021(3) 0.006(3) 0.013(3)
C26_8 0.076(5) 0.057(5) 0.066(5) 0.013(4) 0.021(4) 0.026(4)
C27_8 0.044(4) 0.093(6) 0.082(6) 0.033(5) 0.007(4) 0.016(4)
C28_8 0.078(5) 0.080(6) 0.069(5) 0.036(5) 0.007(4) 0.015(5)

_geom_special_details            
;
 All esds (except the esd in the dihedral angle between two l.s. planes)
 are estimated using the full covariance matrix.  The cell esds are taken
 into account individually in the estimation of esds in distances, angles
 and torsion angles; correlations between esds in cell parameters are only
 used when they are defined by crystal symmetry.  An approximate (isotropic)
 treatment of cell esds is used for estimating esds involving l.s. planes.
;
loop_
_geom_bond_atom_site_label_1
_geom_bond_atom_site_label_2
_geom_bond_distance
_geom_bond_site_symmetry_2
_geom_bond_publ_flag
Bi1_1 C1_1 2.382(6) . ?
Bi1_1 P2_1 2.6796(15) . ?
Bi1_1 P3_1 2.6881(16) . ?
C1_1 H1_1 1.0000 . ?
C1_1 C2_1 1.501(8) . ?
C1_1 C3_2 1.488(8) . ?
P2_1 C13_5 1.917(6) . ?
P2_1 C17_6 1.900(6) . ?
C2_1 H2A_1 0.9900 . ?
C2_1 H2AB_1 0.9900 . ?
C2_1 P1_1 1.880(6) . ?
P3_1 C21_7 1.912(7) . ?
P3_1 C25_8 1.882(7) . ?
P1_1 C4_3 1.890(7) . ?
P1_1 C8_4 1.897(7) . ?
C3_2 F1_2 1.358(8) . ?
C3_2 F2_2 1.330(7) . ?
C3_2 F3_2 1.317(7) . ?
C4_3 C5_3 1.542(10) . ?
C4_3 C6_3 1.521(10) . ?
C4_3 C7_3 1.516(11) . ?
C5_3 H5A_3 0.9800 . ?
C5_3 H5B_3 0.9800 . ?
C5_3 H5C_3 0.9800 . ?
C6_3 H6A_3 0.9800 . ?
C6_3 H6B_3 0.9800 . ?
C6_3 H6C_3 0.9800 . ?
C7_3 H7A_3 0.9800 . ?
C7_3 H7B_3 0.9800 . ?
C7_3 H7C_3 0.9800 . ?
C8_4 C9_4 1.514(10) . ?
C8_4 C10_4 1.476(10) . ?
C8_4 C11_4 1.529(10) . ?
C9_4 H9A_4 0.9800 . ?
C9_4 H9B_4 0.9800 . ?
C9_4 H9C_4 0.9800 . ?
C10_4 H10A_4 0.9800 . ?
C10_4 H10B_4 0.9800 . ?
C10_4 H10C_4 0.9800 . ?
C11_4 H11A_4 0.9800 . ?
C11_4 H11B_4 0.9800 . ?
C11_4 H11C_4 0.9800 . ?
C13_5 C14_5 1.523(9) . ?
C13_5 C15_5 1.539(8) . ?
C13_5 C16_5 1.534(9) . ?
C14_5 H14A_5 0.9800 . ?
C14_5 H14B_5 0.9800 . ?
C14_5 H14C_5 0.9800 . ?
C15_5 H15A_5 0.9800 . ?
C15_5 H15B_5 0.9800 . ?
C15_5 H15C_5 0.9800 . ?
C16_5 H16A_5 0.9800 . ?
C16_5 H16B_5 0.9800 . ?
C16_5 H16C_5 0.9800 . ?
C17_6 C18_6 1.529(8) . ?
C17_6 C19_6 1.529(9) . ?
C17_6 C20_6 1.528(9) . ?
C18_6 H18A_6 0.9800 . ?
C18_6 H18B_6 0.9800 . ?
C18_6 H18C_6 0.9800 . ?
C19_6 H19A_6 0.9800 . ?
C19_6 H19B_6 0.9800 . ?
C19_6 H19C_6 0.9800 . ?
C20_6 H20A_6 0.9800 . ?
C20_6 H20B_6 0.9800 . ?
C20_6 H20C_6 0.9800 . ?
C21_7 C22_7 1.512(10) . ?
C21_7 C23_7 1.535(10) . ?
C21_7 C24_7 1.535(10) . ?
C22_7 H22A_7 0.9800 . ?
C22_7 H22B_7 0.9800 . ?
C22_7 H22C_7 0.9800 . ?
C23_7 H23A_7 0.9800 . ?
C23_7 H23B_7 0.9800 . ?
C23_7 H23C_7 0.9800 . ?
C24_7 H24A_7 0.9800 . ?
C24_7 H24B_7 0.9800 . ?
C24_7 H24C_7 0.9800 . ?
C25_8 C26_8 1.512(11) . ?
C25_8 C27_8 1.537(10) . ?
C25_8 C28_8 1.526(9) . ?
C26_8 H26A_8 0.9800 . ?
C26_8 H26B_8 0.9800 . ?
C26_8 H26C_8 0.9800 . ?
C27_8 H27A_8 0.9800 . ?
C27_8 H27B_8 0.9800 . ?
C27_8 H27C_8 0.9800 . ?
C28_8 H28A_8 0.9800 . ?
C28_8 H28B_8 0.9800 . ?
C28_8 H28C_8 0.9800 . ?

loop_
_geom_angle_atom_site_label_1
_geom_angle_atom_site_label_2
_geom_angle_atom_site_label_3
_geom_angle
_geom_angle_site_symmetry_1
_geom_angle_site_symmetry_3
_geom_angle_publ_flag
C1_1 Bi1_1 P2_1 95.66(14) . . ?
C1_1 Bi1_1 P3_1 106.79(17) . . ?
P2_1 Bi1_1 P3_1 105.18(5) . . ?
Bi1_1 C1_1 H1_1 107.4 . . ?
C2_1 C1_1 Bi1_1 115.4(4) . . ?
C2_1 C1_1 H1_1 107.4 . . ?
C3_2 C1_1 Bi1_1 104.7(4) . . ?
C3_2 C1_1 H1_1 107.4 . . ?
C3_2 C1_1 C2_1 114.1(5) . . ?
C13_5 P2_1 Bi1_1 97.04(19) . . ?
C17_6 P2_1 Bi1_1 106.45(18) . . ?
C17_6 P2_1 C13_5 109.6(3) . . ?
C1_1 C2_1 H2A_1 108.2 . . ?
C1_1 C2_1 H2AB_1 108.2 . . ?
C1_1 C2_1 P1_1 116.3(4) . . ?
H2A_1 C2_1 H2AB_1 107.4 . . ?
P1_1 C2_1 H2A_1 108.2 . . ?
P1_1 C2_1 H2AB_1 108.2 . . ?
C21_7 P3_1 Bi1_1 97.0(2) . . ?
C25_8 P3_1 Bi1_1 111.7(2) . . ?
C25_8 P3_1 C21_7 110.6(3) . . ?
C2_1 P1_1 C4_3 100.4(3) . . ?
C2_1 P1_1 C8_4 102.6(3) . . ?
C4_3 P1_1 C8_4 109.0(3) . . ?
F1_2 C3_2 C1_1 111.1(5) . . ?
F2_2 C3_2 C1_1 116.3(5) . . ?
F2_2 C3_2 F1_2 101.6(5) . . ?
F3_2 C3_2 C1_1 114.3(5) . . ?
F3_2 C3_2 F1_2 105.1(5) . . ?
F3_2 C3_2 F2_2 107.2(5) . . ?
C5_3 C4_3 P1_1 104.0(5) . . ?
C6_3 C4_3 P1_1 109.9(5) . . ?
C6_3 C4_3 C5_3 107.0(7) . . ?
C7_3 C4_3 P1_1 117.8(5) . . ?
C7_3 C4_3 C5_3 108.2(7) . . ?
C7_3 C4_3 C6_3 109.3(7) . . ?
C4_3 C5_3 H5A_3 109.5 . . ?
C4_3 C5_3 H5B_3 109.5 . . ?
C4_3 C5_3 H5C_3 109.5 . . ?
H5A_3 C5_3 H5B_3 109.5 . . ?
H5A_3 C5_3 H5C_3 109.5 . . ?
H5B_3 C5_3 H5C_3 109.5 . . ?
C4_3 C6_3 H6A_3 109.5 . . ?
C4_3 C6_3 H6B_3 109.5 . . ?
C4_3 C6_3 H6C_3 109.5 . . ?
H6A_3 C6_3 H6B_3 109.5 . . ?
H6A_3 C6_3 H6C_3 109.5 . . ?
H6B_3 C6_3 H6C_3 109.5 . . ?
C4_3 C7_3 H7A_3 109.5 . . ?
C4_3 C7_3 H7B_3 109.5 . . ?
C4_3 C7_3 H7C_3 109.5 . . ?
H7A_3 C7_3 H7B_3 109.5 . . ?
H7A_3 C7_3 H7C_3 109.5 . . ?
H7B_3 C7_3 H7C_3 109.5 . . ?
C9_4 C8_4 P1_1 108.1(5) . . ?
C9_4 C8_4 C11_4 106.2(7) . . ?
C10_4 C8_4 P1_1 118.8(6) . . ?
C10_4 C8_4 C9_4 111.4(7) . . ?
C10_4 C8_4 C11_4 107.0(7) . . ?
C11_4 C8_4 P1_1 104.4(5) . . ?
C8_4 C9_4 H9A_4 109.5 . . ?
C8_4 C9_4 H9B_4 109.5 . . ?
C8_4 C9_4 H9C_4 109.5 . . ?
H9A_4 C9_4 H9B_4 109.5 . . ?
H9A_4 C9_4 H9C_4 109.5 . . ?
H9B_4 C9_4 H9C_4 109.5 . . ?
C8_4 C10_4 H10A_4 109.5 . . ?
C8_4 C10_4 H10B_4 109.5 . . ?
C8_4 C10_4 H10C_4 109.5 . . ?
H10A_4 C10_4 H10B_4 109.5 . . ?
H10A_4 C10_4 H10C_4 109.5 . . ?
H10B_4 C10_4 H10C_4 109.5 . . ?
C8_4 C11_4 H11A_4 109.5 . . ?
C8_4 C11_4 H11B_4 109.5 . . ?
C8_4 C11_4 H11C_4 109.5 . . ?
H11A_4 C11_4 H11B_4 109.5 . . ?
H11A_4 C11_4 H11C_4 109.5 . . ?
H11B_4 C11_4 H11C_4 109.5 . . ?
C14_5 C13_5 P2_1 116.8(4) . . ?
C14_5 C13_5 C15_5 109.5(6) . . ?
C14_5 C13_5 C16_5 108.9(5) . . ?
C15_5 C13_5 P2_1 106.2(4) . . ?
C16_5 C13_5 P2_1 108.3(5) . . ?
C16_5 C13_5 C15_5 106.7(5) . . ?
C13_5 C14_5 H14A_5 109.5 . . ?
C13_5 C14_5 H14B_5 109.5 . . ?
C13_5 C14_5 H14C_5 109.5 . . ?
H14A_5 C14_5 H14B_5 109.5 . . ?
H14A_5 C14_5 H14C_5 109.5 . . ?
H14B_5 C14_5 H14C_5 109.5 . . ?
C13_5 C15_5 H15A_5 109.5 . . ?
C13_5 C15_5 H15B_5 109.5 . . ?
C13_5 C15_5 H15C_5 109.5 . . ?
H15A_5 C15_5 H15B_5 109.5 . . ?
H15A_5 C15_5 H15C_5 109.5 . . ?
H15B_5 C15_5 H15C_5 109.5 . . ?
C13_5 C16_5 H16A_5 109.5 . . ?
C13_5 C16_5 H16B_5 109.5 . . ?
C13_5 C16_5 H16C_5 109.5 . . ?
H16A_5 C16_5 H16B_5 109.5 . . ?
H16A_5 C16_5 H16C_5 109.5 . . ?
H16B_5 C16_5 H16C_5 109.5 . . ?
C18_6 C17_6 P2_1 109.3(4) . . ?
C18_6 C17_6 C19_6 108.7(5) . . ?
C19_6 C17_6 P2_1 117.1(4) . . ?
C20_6 C17_6 P2_1 104.4(4) . . ?
C20_6 C17_6 C18_6 108.6(5) . . ?
C20_6 C17_6 C19_6 108.4(6) . . ?
C17_6 C18_6 H18A_6 109.5 . . ?
C17_6 C18_6 H18B_6 109.5 . . ?
C17_6 C18_6 H18C_6 109.5 . . ?
H18A_6 C18_6 H18B_6 109.5 . . ?
H18A_6 C18_6 H18C_6 109.5 . . ?
H18B_6 C18_6 H18C_6 109.5 . . ?
C17_6 C19_6 H19A_6 109.5 . . ?
C17_6 C19_6 H19B_6 109.5 . . ?
C17_6 C19_6 H19C_6 109.5 . . ?
H19A_6 C19_6 H19B_6 109.5 . . ?
H19A_6 C19_6 H19C_6 109.5 . . ?
H19B_6 C19_6 H19C_6 109.5 . . ?
C17_6 C20_6 H20A_6 109.5 . . ?
C17_6 C20_6 H20B_6 109.5 . . ?
C17_6 C20_6 H20C_6 109.5 . . ?
H20A_6 C20_6 H20B_6 109.5 . . ?
H20A_6 C20_6 H20C_6 109.5 . . ?
H20B_6 C20_6 H20C_6 109.5 . . ?
C22_7 C21_7 P3_1 118.1(5) . . ?
C22_7 C21_7 C23_7 109.0(6) . . ?
C22_7 C21_7 C24_7 109.6(7) . . ?
C23_7 C21_7 P3_1 108.5(5) . . ?
C24_7 C21_7 P3_1 103.4(4) . . ?
C24_7 C21_7 C23_7 107.7(6) . . ?
C21_7 C22_7 H22A_7 109.5 . . ?
C21_7 C22_7 H22B_7 109.5 . . ?
C21_7 C22_7 H22C_7 109.5 . . ?
H22A_7 C22_7 H22B_7 109.5 . . ?
H22A_7 C22_7 H22C_7 109.5 . . ?
H22B_7 C22_7 H22C_7 109.5 . . ?
C21_7 C23_7 H23A_7 109.5 . . ?
C21_7 C23_7 H23B_7 109.5 . . ?
C21_7 C23_7 H23C_7 109.5 . . ?
H23A_7 C23_7 H23B_7 109.5 . . ?
H23A_7 C23_7 H23C_7 109.5 . . ?
H23B_7 C23_7 H23C_7 109.5 . . ?
C21_7 C24_7 H24A_7 109.5 . . ?
C21_7 C24_7 H24B_7 109.5 . . ?
C21_7 C24_7 H24C_7 109.5 . . ?
H24A_7 C24_7 H24B_7 109.5 . . ?
H24A_7 C24_7 H24C_7 109.5 . . ?
H24B_7 C24_7 H24C_7 109.5 . . ?
C26_8 C25_8 P3_1 105.2(5) . . ?
C26_8 C25_8 C27_8 108.9(7) . . ?
C26_8 C25_8 C28_8 107.6(7) . . ?
C27_8 C25_8 P3_1 117.6(5) . . ?
C28_8 C25_8 P3_1 109.2(5) . . ?
C28_8 C25_8 C27_8 108.0(6) . . ?
C25_8 C26_8 H26A_8 109.5 . . ?
C25_8 C26_8 H26B_8 109.5 . . ?
C25_8 C26_8 H26C_8 109.5 . . ?
H26A_8 C26_8 H26B_8 109.5 . . ?
H26A_8 C26_8 H26C_8 109.5 . . ?
H26B_8 C26_8 H26C_8 109.5 . . ?
C25_8 C27_8 H27A_8 109.5 . . ?
C25_8 C27_8 H27B_8 109.5 . . ?
C25_8 C27_8 H27C_8 109.5 . . ?
H27A_8 C27_8 H27B_8 109.5 . . ?
H27A_8 C27_8 H27C_8 109.5 . . ?
H27B_8 C27_8 H27C_8 109.5 . . ?
C25_8 C28_8 H28A_8 109.5 . . ?
C25_8 C28_8 H28B_8 109.5 . . ?
C25_8 C28_8 H28C_8 109.5 . . ?
H28A_8 C28_8 H28B_8 109.5 . . ?
H28A_8 C28_8 H28C_8 109.5 . . ?
H28B_8 C28_8 H28C_8 109.5 . . ?

_shelx_res_file                  
;
TITL KaOb033_JL23_a.res in P2(1)/n
    KaOb033_JL23_a.res
    created by SHELXL-2018/3 at 08:19:23 on 17-Mar-2021
REM Old TITL KaOb033_JL23 in P2(1)/n
REM SHELXT solution in P2(1)/n
REM R1 0.087,  Rweak 0.007,  Alpha 0.044,  Orientation as input
REM Formula found by SHELXT:  C28 F3 P3 Bi
CELL  0.71073  10.7334  16.1558  19.9700   90.000  100.112   90.000
ZERR    4.000   0.0023   0.0051   0.0055    0.000    0.013    0.000
LATT  1
SYMM 1/2-X, 1/2+Y, 1/2-Z
SFAC C H F P BI
UNIT 108 228 12 12 4
TEMP -93.150
SIZE 0.134 0.139 0.212
L.S. 10
BOND $H
LIST 4
acta 52
FMAP 2
PLAN 20
REM   h   k   l    Fo^2    Fc^2    Error/esd  Fc/Fc(max)  Resolution(A)
omit  0   1   1 !  3.30  20478.27    13.66       0.374      12.48
omit -1   0   1 ! 17.90  33586.75    13.66       0.479      10.07
WGHT    0.033600   14.715302
FVAR       0.24595   0.97417   1.03513
RESI 1 MAIN
BI1   5    0.345334    0.578648    0.664959    11.00000    0.02821    0.03669 =
         0.02990   -0.00003    0.00258   -0.00179
C1    1    0.187226    0.602183    0.732889    11.00000    0.02851    0.05680 =
         0.04098   -0.00767    0.00753   -0.00667
AFIX  13
H1    2    0.140512    0.653582    0.715539    11.00000   -1.20000
AFIX   0
P2    4    0.535703    0.645519    0.753147    11.00000    0.02778    0.04510 =
         0.03278   -0.00383    0.00229   -0.00134
C2    1    0.235612    0.614432    0.807424    11.00000    0.03524    0.05210 =
         0.04375   -0.00490    0.01030    0.00133
AFIX  23
H2A   2    0.309766    0.651805    0.812422    11.00000   -1.20000
H2AB  2    0.265671    0.560340    0.827278    11.00000   -1.20000
AFIX   0
P3    4    0.300230    0.686019    0.560680    11.00000    0.03361    0.05149 =
         0.03667    0.00835   -0.00098   -0.00518
P1    4    0.119953    0.658061    0.858759    11.00000    0.03042    0.04436 =
         0.03906   -0.00137    0.00862   -0.00095
Resi 0
REM simu 0.005 C3_2 > F3_12
REM rigu 0.003 C3_2 > F3_12
Resi 2 11.0
REM Part 1 21
C3    1    0.098038    0.531476    0.717105    11.00000    0.03361    0.05265 =
         0.04613   -0.00710    0.01089   -0.00816
F1    3    0.153022    0.459364    0.741681    11.00000    0.07942    0.05166 =
         0.09640    0.00119    0.02086   -0.01464
F2    3   -0.004539    0.533095    0.745993    11.00000    0.04448    0.10763 =
         0.08855   -0.03823    0.02823   -0.03322
F3    3    0.059605    0.518339    0.651629    11.00000    0.06354    0.11645 =
         0.05170   -0.01988    0.00205   -0.04716
REM Part 0
Resi 0
REM Resi 12
REM Part 2 -21
REM C3 1 0.059029 0.544290 0.732384 -21.00000 0.04831 0.06860 =
REM 0.05672 -0.00748 0.00773 -0.01913
REM F1 3 0.129090 0.448864 0.710696 -21.00000 0.04954 0.06816 =
REM 0.05629 -0.00668 0.00683 -0.01824
REM F2 3 0.021872 0.501012 0.761497 -21.00000 0.04951 0.06864 =
REM 0.06162 -0.00577 0.01005 -0.01885
REM F3 3 0.100738 0.470982 0.670372 -21.00000 0.04978 0.06848 =
REM 0.05598 -0.00728 0.00706 -0.01829
REM Part 0
REM Resi 0

RESI 0
RESI 3 TBU
C4    1    0.166342    0.598059    0.940594    11.00000    0.05282    0.05798 =
         0.04321    0.00594    0.01169   -0.00639
C5    1    0.106952    0.511947    0.924115    11.00000    0.09333    0.04637 =
         0.07960    0.01496    0.01513   -0.00373
AFIX 137
H5A   2    0.015999    0.517971    0.907263    11.00000   -1.50000
H5B   2    0.120214    0.477909    0.965375    11.00000   -1.50000
H5C   2    0.146889    0.485217    0.889230    11.00000   -1.50000
AFIX   0
C6    1    0.102888    0.635416    0.995926    11.00000    0.12764    0.08587 =
         0.06533    0.00922    0.05429    0.00296
AFIX 137
H6A   2    0.014191    0.647750    0.977258    11.00000   -1.50000
H6B   2    0.146631    0.686593    1.012639    11.00000   -1.50000
H6C   2    0.106958    0.595976    1.033532    11.00000   -1.50000
AFIX   0
C7    1    0.306248    0.586554    0.967710    11.00000    0.07381    0.10544 =
         0.05195    0.02431   -0.00502   -0.00286
AFIX 137
H7A   2    0.346450    0.559663    0.933001    11.00000   -1.50000
H7B   2    0.317122    0.551904    1.008602    11.00000   -1.50000
H7C   2    0.345633    0.640655    0.979059    11.00000   -1.50000
AFIX   0
RESI 0
RESI 4 TBU
C8    1    0.175491    0.769131    0.873261    11.00000    0.05453    0.05084 =
         0.03250   -0.00305    0.00411   -0.00380
C9    1    0.078565    0.815380    0.905555    11.00000    0.13304    0.05368 =
         0.11528   -0.01281    0.07075    0.01205
AFIX 137
H9A   2    0.096299    0.874873    0.905313    11.00000   -1.50000
H9B   2    0.082934    0.796499    0.952546    11.00000   -1.50000
H9C   2   -0.006280    0.804705    0.879711    11.00000   -1.50000
AFIX   0
C10   1    0.305343    0.784793    0.909692    11.00000    0.07710    0.06622 =
         0.14472   -0.02686   -0.00778   -0.02295
AFIX 137
H10A  2    0.365183    0.750950    0.889726    11.00000   -1.50000
H10B  2    0.311049    0.770347    0.957796    11.00000   -1.50000
H10C  2    0.325988    0.843478    0.905736    11.00000   -1.50000
AFIX   0
C11   1    0.166998    0.804931    0.801700    11.00000    0.13712    0.05891 =
         0.06377    0.01759   -0.00784   -0.02625
AFIX 137
H11A  2    0.224468    0.774592    0.777440    11.00000   -1.50000
H11B  2    0.191028    0.863509    0.804852    11.00000   -1.50000
H11C  2    0.080056    0.799631    0.776957    11.00000   -1.50000
AFIX   0
RESI 0
REM simu 0.005 C13_5 > C16_15
REM rigu 0.003 C13_5 > C16_15

RESI 5 11.0
REM Part 1 31
C13   1    0.618044    0.543782    0.784304    11.00000    0.02636    0.05259 =
         0.03712    0.00954    0.00240    0.00443
C14   1    0.669491    0.491765    0.731664    11.00000    0.04850    0.05056 =
         0.06548    0.00849    0.01210    0.01237
AFIX 137
H14A  2    0.600779    0.478827    0.693926    11.00000   -1.50000
H14B  2    0.705088    0.440221    0.752762    11.00000   -1.50000
H14C  2    0.735707    0.522779    0.714437    11.00000   -1.50000
AFIX   0
C15   1    0.520542    0.492909    0.814870    11.00000    0.03905    0.06659 =
         0.05184    0.02171    0.00419    0.00319
AFIX 137
H15A  2    0.449173    0.478734    0.778969    11.00000   -1.50000
H15B  2    0.489993    0.525565    0.850052    11.00000   -1.50000
H15C  2    0.560362    0.442028    0.835055    11.00000   -1.50000
AFIX   0
C16   1    0.726652    0.563622    0.842947    11.00000    0.04403    0.08628 =
         0.05385    0.01491   -0.00655   -0.00011
AFIX 137
H16A  2    0.796975    0.588476    0.824696    11.00000   -1.50000
H16B  2    0.755418    0.512512    0.867268    11.00000   -1.50000
H16C  2    0.696937    0.602552    0.874335    11.00000   -1.50000
AFIX   0
REM Part 0
RESI 0
REM Resi 15
REM Part 2 -31
REM C13 1 0.618273 0.546160 0.786474 -31.00000 0.03163
REM C14 1 0.669255 0.490164 0.728202 -31.00000 0.04186
REM C15 1 0.519225 0.489893 0.812623 -31.00000 0.03584
REM C16 1 0.728128 0.556611 0.841283 -31.00000 0.04576
REM Part 0
REM Resi 0
RESI 6 TBU
C17   1    0.637065    0.704689    0.700374    11.00000    0.03408    0.04325 =
         0.04450    0.00073    0.00159   -0.00888
C18   1    0.767112    0.721156    0.743404    11.00000    0.04085    0.07036 =
         0.06556    0.00427   -0.00427   -0.02071
AFIX 137
H18A  2    0.815990    0.669616    0.748922    11.00000   -1.50000
H18B  2    0.756680    0.741949    0.788189    11.00000   -1.50000
H18C  2    0.812043    0.762459    0.720691    11.00000   -1.50000
AFIX   0
C19   1    0.655447    0.665751    0.632983    11.00000    0.05058    0.06530 =
         0.05285    0.00879    0.01624   -0.00883
AFIX 137
H19A  2    0.572677    0.655926    0.604509    11.00000   -1.50000
H19B  2    0.700554    0.613064    0.641899    11.00000   -1.50000
H19C  2    0.704889    0.703315    0.609358    11.00000   -1.50000
AFIX   0
C20   1    0.568752    0.787331    0.685184    11.00000    0.05696    0.04348 =
         0.07872    0.00799   -0.00562   -0.00812
AFIX 137
H20A  2    0.618214    0.823154    0.660130    11.00000   -1.50000
H20B  2    0.559202    0.814159    0.728005    11.00000   -1.50000
H20C  2    0.485021    0.777690    0.657674    11.00000   -1.50000
AFIX   0
RESI 0
RESI 7
C21   1    0.245738    0.606433    0.490841    11.00000    0.05441    0.06315 =
         0.03728   -0.00081    0.00469   -0.01009
C22   1    0.140932    0.547377    0.500368    11.00000    0.07061    0.10922 =
         0.04753   -0.01340   -0.00196   -0.04484
AFIX 137
H22A  2    0.128651    0.506667    0.463414    11.00000   -1.50000
H22B  2    0.062332    0.578441    0.499804    11.00000   -1.50000
H22C  2    0.163898    0.518754    0.544061    11.00000   -1.50000
AFIX   0
C23   1    0.207303    0.652416    0.423081    11.00000    0.08898    0.11195 =
         0.03501    0.00563   -0.00454   -0.00116
AFIX 137
H23A  2    0.198983    0.612717    0.385454    11.00000   -1.50000
H23B  2    0.272225    0.693443    0.417958    11.00000   -1.50000
H23C  2    0.126169    0.680440    0.422580    11.00000   -1.50000
AFIX   0
C24   1    0.366691    0.557328    0.486943    11.00000    0.07196    0.07270 =
         0.04378   -0.00743    0.01414   -0.01277
AFIX 137
H24A  2    0.350100    0.518036    0.449035    11.00000   -1.50000
H24B  2    0.393219    0.527035    0.529579    11.00000   -1.50000
H24C  2    0.433974    0.595561    0.479726    11.00000   -1.50000
AFIX   0
RESI 0
RESI 8 TBU
C25   1    0.167789    0.759284    0.569475    11.00000    0.04761    0.05960 =
         0.05579    0.02054    0.00564    0.01251
C26   1    0.214372    0.807570    0.633855    11.00000    0.07566    0.05708 =
         0.06624    0.01285    0.02076    0.02577
AFIX 137
H26A  2    0.287056    0.841600    0.627628    11.00000   -1.50000
H26B  2    0.239880    0.769025    0.671669    11.00000   -1.50000
H26C  2    0.146377    0.843385    0.643999    11.00000   -1.50000
AFIX   0
C27   1    0.038023    0.721515    0.573875    11.00000    0.04431    0.09341 =
         0.08156    0.03338    0.00655    0.01650
AFIX 137
H27A  2   -0.020439    0.765568    0.581820    11.00000   -1.50000
H27B  2    0.047248    0.681756    0.611485    11.00000   -1.50000
H27C  2    0.004530    0.693144    0.531124    11.00000   -1.50000
AFIX   0
C28   1    0.149976    0.820367    0.510246    11.00000    0.07793    0.08046 =
         0.06909    0.03581    0.00729    0.01536
AFIX 137
H28A  2    0.103818    0.793326    0.469378    11.00000   -1.50000
H28B  2    0.232929    0.838632    0.501846    11.00000   -1.50000
H28C  2    0.101745    0.868361    0.521488    11.00000   -1.50000
RESI 0
AFIX   0
HKLF 4


REM  KaOb033_JL23_a.res in P2(1)/n
REM wR2 = 0.0908, GooF = S = 1.087, Restrained GooF = 1.087 for all data
REM R1 = 0.0377 for 5964 Fo > 4sig(Fo) and 0.0484 for all 7031 data
REM 327 parameters refined using 0 restraints

END

WGHT      0.0336     14.7153

REM Highest difference peak  3.296,  deepest hole -0.723,  1-sigma level  0.114
Q1    1   0.3388  0.6702  0.7052  11.00000  0.05    3.30
Q2    1   0.3888  0.5449  0.6449  11.00000  0.05    1.14
Q3    1   0.2411  0.6678  0.8722  11.00000  0.05    1.09
Q4    1   0.1986  0.6452  0.5680  11.00000  0.05    0.94
Q5    1   0.2973  0.5410  0.6837  11.00000  0.05    0.94
Q6    1   0.0141  0.5801  0.6760  11.00000  0.05    0.81
Q7    1   0.0832  0.8162  0.8255  11.00000  0.05    0.64
Q8    1   0.1711  0.8026  0.9458  11.00000  0.05    0.64
Q9    1   0.1167  0.4586  0.6803  11.00000  0.05    0.59
Q10   1   0.1587  0.6632  0.7858  11.00000  0.05    0.58
Q11   1   0.5514  0.5958  0.6926  11.00000  0.05    0.56
Q12   1   0.2321  0.5739  0.6497  11.00000  0.05    0.54
Q13   1   0.2755  0.5966  0.7018  11.00000  0.05    0.53
Q14   1   0.2020  0.5023  0.9151  11.00000  0.05    0.53
Q15   1   0.3974  0.5779  0.6127  11.00000  0.05    0.51
Q16   1   0.3119  0.8008  0.8583  11.00000  0.05    0.51
Q17   1   0.3499  0.8890  0.6689  11.00000  0.05    0.51
Q18   1   0.2724  0.5642  0.6465  11.00000  0.05    0.50
Q19   1   0.2255  0.5576  0.7518  11.00000  0.05    0.46
Q20   1   0.3102  0.5840  0.7261  11.00000  0.05    0.46
;
_shelx_res_checksum              92327
_olex2_submission_special_instructions 'No special instructions were received'


# start Validation Reply Form
_vrf_PLAT971_KaOb033_JL23_a      
;
PROBLEM: Check Calcd Resid. Dens.  1.64Ang From Bi1_1           3.56 eA-3  
RESPONSE: Residual electron density near the heavy atom is due to absorption
and truncation effects.
;
_vrf_PLAT094_KaOb033_JL23_a      
;
PROBLEM: Ratio of Maximum / Minimum Residual Density ....       4.56 Report
RESPONSE: This results from residual electron density near the heavy atom
Bi, which is due to absorption and truncation effects.
;
# end Validation Reply Form
####################################################################### 
# 
# This file contains crystal structure data downloaded from the 
# Cambridge Structural Database (CSD) hosted by the Cambridge 
# Crystallographic Data Centre (CCDC).
# 
# Full information about CCDC data access policies and citation 
# guidelines are available at http://www.ccdc.cam.ac.uk/access/V1 
# 
# Audit and citation data items may have been added by the CCDC. 
# Please retain this information to preserve the provenance of 
# this file and to allow appropriate attribution of the data. 
# 
#######################################################################

data_mo_srpx31a_2
_database_code_depnum_ccdc_archive 'CCDC 2451994'
loop_
_audit_author_name
_audit_author_address
'Sascha Reith'
;Philipps University Marburg
Germany
;
_audit_update_record             
;
2025-11-11 deposited with the CCDC.	2025-12-22 downloaded from the CCDC.
;
_audit_creation_date             2024-04-30
_audit_creation_method           
;
Olex2 1.5
(compiled 2024.02.16 svn.r378c4104 for OlexSys, GUI svn.r6928)
;
_chemical_name_common            ?
_chemical_name_systematic        ?
_chemical_formula_moiety         'C20 H40 P2'
_chemical_formula_sum            'C20 H40 P2'
_chemical_formula_weight         342.46
_chemical_melting_point          ?
loop_
_atom_type_symbol
_atom_type_description
_atom_type_scat_dispersion_real
_atom_type_scat_dispersion_imag
_atom_type_scat_source
C C 0.0033 0.0016 'International Tables Vol C Tables 4.2.6.8 and 6.1.1.4'
H H 0.0000 0.0000 'International Tables Vol C Tables 4.2.6.8 and 6.1.1.4'
P P 0.1023 0.0942 'International Tables Vol C Tables 4.2.6.8 and 6.1.1.4'

_shelx_space_group_comment       
;
The symmetry employed for this shelxl refinement is uniquely defined
by the following loop, which should always be used as a source of
symmetry information in preference to the above space-group names.
They are only intended as comments.
;
_space_group_crystal_system      monoclinic
_space_group_IT_number           14
_space_group_name_H-M_alt        'P 1 21/n 1'
_space_group_name_Hall           '-P 2yn'
loop_
_space_group_symop_operation_xyz
'x, y, z'
'-x+1/2, y+1/2, -z+1/2'
'-x, -y, -z'
'x-1/2, -y-1/2, z-1/2'

_cell_length_a                   8.8768(5)
_cell_length_b                   18.1553(9)
_cell_length_c                   13.2912(6)
_cell_angle_alpha                90
_cell_angle_beta                 90.053(2)
_cell_angle_gamma                90
_cell_volume                     2142.02(19)
_cell_formula_units_Z            4
_cell_measurement_reflns_used    9987
_cell_measurement_temperature    278.15
_cell_measurement_theta_max      28.712
_cell_measurement_theta_min      2.244
_shelx_estimated_absorpt_T_max   0.982
_shelx_estimated_absorpt_T_min   0.951
_exptl_absorpt_coefficient_mu    0.201
_exptl_absorpt_correction_T_max  0.7460
_exptl_absorpt_correction_T_min  0.7065
_exptl_absorpt_correction_type   multi-scan
_exptl_absorpt_process_details   
;
SADABS-2016/2 (Bruker,2016/2) was used for absorption correction.
wR2(int) was 0.1403 before and 0.0658 after correction.
The Ratio of minimum to maximum transmission is 0.9471.
The \l/2 correction factor is Not present.
;
_exptl_absorpt_special_details   ?
_exptl_crystal_colour            'clear colourless'
_exptl_crystal_colour_lustre     clear
_exptl_crystal_colour_modifier   .
_exptl_crystal_colour_primary    colourless
_exptl_crystal_density_diffrn    1.062
_exptl_crystal_density_meas      ?
_exptl_crystal_density_method    ?
_exptl_crystal_description       plate
_exptl_crystal_F_000             760
_exptl_crystal_size_max          0.252
_exptl_crystal_size_mid          0.251
_exptl_crystal_size_min          0.091
_exptl_transmission_factor_max   ?
_exptl_transmission_factor_min   ?
_diffrn_reflns_av_R_equivalents  0.0510
_diffrn_reflns_av_unetI/netI     0.0378
_diffrn_reflns_Laue_measured_fraction_full 0.997
_diffrn_reflns_Laue_measured_fraction_max 0.997
_diffrn_reflns_limit_h_max       12
_diffrn_reflns_limit_h_min       -12
_diffrn_reflns_limit_k_max       25
_diffrn_reflns_limit_k_min       -25
_diffrn_reflns_limit_l_max       18
_diffrn_reflns_limit_l_min       -18
_diffrn_reflns_number            40063
_diffrn_reflns_point_group_measured_fraction_full 0.997
_diffrn_reflns_point_group_measured_fraction_max 0.997
_diffrn_reflns_theta_full        25.242
_diffrn_reflns_theta_max         30.071
_diffrn_reflns_theta_min         1.899
_diffrn_ambient_temperature      278.15
_diffrn_detector_area_resol_mean ?
_diffrn_measured_fraction_theta_full 0.997
_diffrn_measured_fraction_theta_max 0.997
_diffrn_measurement_device_type  'Bruker D8 Venture'
_diffrn_measurement_method       ?
_diffrn_radiation_type           MoK\a
_diffrn_radiation_wavelength     0.71073
_diffrn_source                   ?
_diffrn_source_current           1.6
_diffrn_source_power             0.08
_diffrn_source_voltage           50.0
_reflns_Friedel_coverage         0.000
_reflns_Friedel_fraction_full    .
_reflns_Friedel_fraction_max     .
_reflns_number_gt                5314
_reflns_number_total             6275
_reflns_special_details          
;
 Reflections were merged by SHELXL according to the crystal
 class for the calculation of statistics and refinement.
 
 _reflns_Friedel_fraction is defined as the number of unique
 Friedel pairs measured divided by the number that would be
 possible theoretically, ignoring centric projections and
 systematic absences. Completness statistics refer to single and
 composite reflections containing twin component 1 only.
;
_reflns_threshold_expression     'I > 2\s(I)'
_computing_cell_refinement       'SAINT V8.40B (?, 2016)'
_computing_data_collection       ?
_computing_data_reduction        'SAINT V8.40B (?, 2016)'
_computing_molecular_graphics    'Olex2 1.5 (Dolomanov et al., 2009)'
_computing_publication_material  'Olex2 1.5 (Dolomanov et al., 2009)'
_computing_structure_refinement  'XL  (Sheldrick, 2008)'
_computing_structure_solution    'SHELXT 2018/2 (Sheldrick, 2018)'
_refine_diff_density_max         0.254
_refine_diff_density_min         -0.246
_refine_diff_density_rms         0.041
_refine_ls_extinction_coef       .
_refine_ls_extinction_method     none
_refine_ls_goodness_of_fit_ref   1.076
_refine_ls_hydrogen_treatment    constr
_refine_ls_matrix_type           full
_refine_ls_number_parameters     206
_refine_ls_number_reflns         6275
_refine_ls_number_restraints     0
_refine_ls_R_factor_all          0.0547
_refine_ls_R_factor_gt           0.0429
_refine_ls_restrained_S_all      1.076
_refine_ls_shift/su_max          0.001
_refine_ls_shift/su_mean         0.000
_refine_ls_structure_factor_coef Fsqd
_refine_ls_weighting_details     
'w=1/[\s^2^(Fo^2^)+(0.0465P)^2^+0.2340P] where P=(Fo^2^+2Fc^2^)/3'
_refine_ls_weighting_scheme      calc
_refine_ls_wR_factor_gt          0.0999
_refine_ls_wR_factor_ref         0.1050
_refine_special_details          
;
 Refined as a 2-component twin.
;
_olex2_refinement_description    
;
1. Twinned data refinement
 Scales: 0.8179(10)
 0.1821(10)
2. Fixed Uiso
 At 1.2 times of:
  All C(H) groups, All C(H,H) groups
 At 1.5 times of:
  All C(H,H,H) groups
3.a Ternary CH refined with riding coordinates:
 C5(H5), C15(H15)
3.b Secondary CH2 refined with riding coordinates:
 C16(H16a,H16b), C6(H6a,H6b), C8(H8a,H8b), C17(H17a,H17b), C7(H7a,H7b),
 C20(H20a,H20b), C10(H10a,H10b), C19(H19a,H19b), C18(H18a,H18b), C9(H9a,H9b)
3.c Idealised Me refined as rotating group:
 C4(H4a,H4b,H4c), C12(H12a,H12b,H12c), C14(H14a,H14b,H14c), C2(H2a,H2b,H2c),
 C13(H13a,H13b,H13c), C3(H3a,H3b,H3c)
;
_atom_sites_solution_hydrogens   geom
_atom_sites_solution_primary     dual
_atom_sites_solution_secondary   ?
loop_
_atom_site_label
_atom_site_type_symbol
_atom_site_fract_x
_atom_site_fract_y
_atom_site_fract_z
_atom_site_U_iso_or_equiv
_atom_site_adp_type
_atom_site_occupancy
_atom_site_site_symmetry_order
_atom_site_calc_flag
_atom_site_refinement_flags_posn
_atom_site_refinement_flags_adp
_atom_site_refinement_flags_occupancy
_atom_site_disorder_assembly
_atom_site_disorder_group
P1 P 0.58745(5) 0.80227(2) 0.41159(3) 0.03065(9) Uani 1 1 d . . . . .
P2 P 0.58870(5) 0.68902(2) 0.34298(3) 0.03151(10) Uani 1 1 d . . . . .
C5 C 0.38395(17) 0.82966(7) 0.42128(11) 0.0318(3) Uani 1 1 d . . . . .
H5 H 0.329115 0.807937 0.364556 0.038 Uiso 1 1 calc R U . . .
C15 C 0.38544(17) 0.66158(8) 0.33126(11) 0.0327(3) Uani 1 1 d . . . . .
H15 H 0.329955 0.682696 0.388076 0.039 Uiso 1 1 calc R U . . .
C1 C 0.67773(19) 0.85819(8) 0.30669(12) 0.0378(3) Uani 1 1 d . . . . .
C16 C 0.32320(19) 0.69516(9) 0.23346(12) 0.0383(3) Uani 1 1 d . . . . .
H16A H 0.341613 0.747819 0.233382 0.046 Uiso 1 1 calc R U . . .
H16B H 0.375706 0.673979 0.176405 0.046 Uiso 1 1 calc R U . . .
C11 C 0.6770(2) 0.63395(9) 0.44981(13) 0.0399(4) Uani 1 1 d . . . . .
C6 C 0.32071(19) 0.79742(9) 0.51933(12) 0.0374(3) Uani 1 1 d . . . . .
H6A H 0.338797 0.744739 0.520752 0.045 Uiso 1 1 calc R U . . .
H6B H 0.372665 0.819250 0.576218 0.045 Uiso 1 1 calc R U . . .
C4 C 0.5840(2) 0.86459(10) 0.21038(13) 0.0506(4) Uani 1 1 d . . . . .
H4A H 0.571690 0.816665 0.180978 0.076 Uiso 1 1 calc R U . . .
H4B H 0.634597 0.896331 0.163566 0.076 Uiso 1 1 calc R U . . .
H4C H 0.486910 0.884778 0.226194 0.076 Uiso 1 1 calc R U . . .
C8 C 0.1175(2) 0.89340(10) 0.52433(16) 0.0574(5) Uani 1 1 d . . . . .
H8A H 0.157404 0.917303 0.583937 0.069 Uiso 1 1 calc R U . . .
H8B H 0.009199 0.900453 0.523679 0.069 Uiso 1 1 calc R U . . .
C17 C 0.1556(2) 0.68109(10) 0.22263(15) 0.0479(4) Uani 1 1 d . . . . .
H17A H 0.102335 0.705233 0.277139 0.057 Uiso 1 1 calc R U . . .
H17B H 0.120294 0.702076 0.159759 0.057 Uiso 1 1 calc R U . . .
C12 C 0.8278(2) 0.67074(11) 0.47455(16) 0.0558(5) Uani 1 1 d . . . . .
H12A H 0.885322 0.676555 0.413938 0.084 Uiso 1 1 calc R U . . .
H12B H 0.882803 0.640549 0.521127 0.084 Uiso 1 1 calc R U . . .
H12C H 0.809803 0.718184 0.504082 0.084 Uiso 1 1 calc R U . . .
C7 C 0.1524(2) 0.81197(10) 0.52861(15) 0.0485(4) Uani 1 1 d . . . . .
H7A H 0.099747 0.787003 0.474463 0.058 Uiso 1 1 calc R U . . .
H7B H 0.116219 0.791982 0.591820 0.058 Uiso 1 1 calc R U . . .
C20 C 0.3557(2) 0.57848(9) 0.32867(16) 0.0488(4) Uani 1 1 d . . . . .
H20A H 0.410359 0.556611 0.273010 0.059 Uiso 1 1 calc R U . . .
H20B H 0.391920 0.556241 0.390496 0.059 Uiso 1 1 calc R U . . .
C10 C 0.3544(2) 0.91298(8) 0.42216(14) 0.0449(4) Uani 1 1 d . . . . .
H10A H 0.407137 0.935255 0.478423 0.054 Uiso 1 1 calc R U . . .
H10B H 0.392843 0.934721 0.360648 0.054 Uiso 1 1 calc R U . . .
C14 C 0.5821(2) 0.62943(10) 0.54525(13) 0.0518(4) Uani 1 1 d . . . . .
H14A H 0.565063 0.678143 0.570919 0.078 Uiso 1 1 calc R U . . .
H14B H 0.634359 0.600666 0.594831 0.078 Uiso 1 1 calc R U . . .
H14C H 0.487190 0.606636 0.530052 0.078 Uiso 1 1 calc R U . . .
C2 C 0.8281(2) 0.82134(11) 0.28195(16) 0.0540(5) Uani 1 1 d . . . . .
H2A H 0.885492 0.815132 0.342620 0.081 Uiso 1 1 calc R U . . .
H2B H 0.883398 0.851681 0.235767 0.081 Uiso 1 1 calc R U . . .
H2C H 0.809853 0.774080 0.251935 0.081 Uiso 1 1 calc R U . . .
C19 C 0.1874(2) 0.56285(11) 0.31670(18) 0.0623(6) Uani 1 1 d . . . . .
H19A H 0.172035 0.510067 0.312012 0.075 Uiso 1 1 calc R U . . .
H19B H 0.134661 0.580265 0.376000 0.075 Uiso 1 1 calc R U . . .
C13 C 0.7126(2) 0.55652(10) 0.40969(16) 0.0561(5) Uani 1 1 d . . . . .
H13A H 0.620301 0.530723 0.396535 0.084 Uiso 1 1 calc R U . . .
H13B H 0.770292 0.529943 0.458882 0.084 Uiso 1 1 calc R U . . .
H13C H 0.769627 0.560522 0.348578 0.084 Uiso 1 1 calc R U . . .
C18 C 0.1208(2) 0.59950(11) 0.22433(17) 0.0603(5) Uani 1 1 d . . . . .
H18A H 0.161559 0.576556 0.164331 0.072 Uiso 1 1 calc R U . . .
H18B H 0.012491 0.592416 0.223934 0.072 Uiso 1 1 calc R U . . .
C9 C 0.1857(2) 0.92866(10) 0.43106(16) 0.0564(5) Uani 1 1 d . . . . .
H9A H 0.169810 0.981488 0.433682 0.068 Uiso 1 1 calc R U . . .
H9B H 0.134614 0.909969 0.371769 0.068 Uiso 1 1 calc R U . . .
C3 C 0.7131(2) 0.93509(10) 0.34895(15) 0.0539(5) Uani 1 1 d . . . . .
H3A H 0.620979 0.961973 0.357920 0.081 Uiso 1 1 calc R U . . .
H3B H 0.776991 0.961074 0.302758 0.081 Uiso 1 1 calc R U . . .
H3C H 0.763480 0.930239 0.412551 0.081 Uiso 1 1 calc R U . . .

loop_
_atom_site_aniso_label
_atom_site_aniso_U_11
_atom_site_aniso_U_22
_atom_site_aniso_U_33
_atom_site_aniso_U_23
_atom_site_aniso_U_13
_atom_site_aniso_U_12
P1 0.03183(19) 0.02859(16) 0.03153(18) -0.00013(13) -0.00054(15) -0.00112(15)
P2 0.0325(2) 0.02884(16) 0.03322(18) -0.00074(13) -0.00044(16) -0.00008(15)
C5 0.0338(8) 0.0287(6) 0.0329(7) -0.0002(5) 0.0002(6) 0.0013(6)
C15 0.0341(8) 0.0302(6) 0.0337(7) -0.0021(5) -0.0022(6) -0.0031(6)
C1 0.0389(9) 0.0353(7) 0.0391(8) 0.0019(6) 0.0029(7) -0.0080(7)
C16 0.0409(9) 0.0380(8) 0.0360(8) -0.0017(6) -0.0038(7) -0.0056(7)
C11 0.0406(9) 0.0342(7) 0.0448(8) 0.0019(6) -0.0044(7) 0.0056(7)
C6 0.0399(9) 0.0376(8) 0.0346(7) 0.0007(6) 0.0030(7) 0.0038(7)
C4 0.0622(12) 0.0482(9) 0.0414(9) 0.0092(7) 0.0005(9) -0.0087(9)
C8 0.0454(11) 0.0533(10) 0.0735(13) -0.0012(9) 0.0146(10) 0.0130(9)
C17 0.0418(10) 0.0517(10) 0.0502(10) -0.0017(8) -0.0103(8) -0.0026(8)
C12 0.0441(11) 0.0561(11) 0.0671(12) 0.0056(9) -0.0175(10) 0.0041(9)
C7 0.0431(10) 0.0486(9) 0.0537(10) 0.0047(8) 0.0114(8) 0.0019(8)
C20 0.0492(10) 0.0327(8) 0.0647(11) 0.0006(8) -0.0109(9) -0.0059(7)
C10 0.0472(10) 0.0301(7) 0.0575(10) 0.0016(7) 0.0087(8) 0.0048(7)
C14 0.0620(12) 0.0490(9) 0.0443(9) 0.0124(7) -0.0017(9) 0.0083(9)
C2 0.0431(10) 0.0546(11) 0.0644(12) 0.0059(9) 0.0149(9) -0.0059(8)
C19 0.0544(12) 0.0444(10) 0.0882(15) 0.0083(10) -0.0137(11) -0.0204(9)
C13 0.0603(13) 0.0379(9) 0.0699(12) 0.0004(9) -0.0031(10) 0.0157(8)
C18 0.0492(12) 0.0571(11) 0.0745(13) -0.0042(10) -0.0166(10) -0.0166(9)
C9 0.0522(11) 0.0418(9) 0.0754(13) 0.0072(9) 0.0083(10) 0.0147(8)
C3 0.0610(12) 0.0386(9) 0.0620(11) 0.0009(8) 0.0027(10) -0.0196(8)

_geom_special_details            
;
 All esds (except the esd in the dihedral angle between two l.s. planes)
 are estimated using the full covariance matrix.  The cell esds are taken
 into account individually in the estimation of esds in distances, angles
 and torsion angles; correlations between esds in cell parameters are only
 used when they are defined by crystal symmetry.  An approximate (isotropic)
 treatment of cell esds is used for estimating esds involving l.s. planes.
;
loop_
_geom_bond_atom_site_label_1
_geom_bond_atom_site_label_2
_geom_bond_distance
_geom_bond_site_symmetry_2
_geom_bond_publ_flag
P1 P2 2.2494(5) . ?
P1 C5 1.8781(15) . ?
P1 C1 1.9024(15) . ?
P2 C15 1.8781(16) . ?
P2 C11 1.9047(17) . ?
C5 H5 0.9800 . ?
C5 C6 1.535(2) . ?
C5 C10 1.535(2) . ?
C15 H15 0.9800 . ?
C15 C16 1.538(2) . ?
C15 C20 1.532(2) . ?
C1 C4 1.530(2) . ?
C1 C2 1.529(2) . ?
C1 C3 1.537(2) . ?
C16 H16A 0.9700 . ?
C16 H16B 0.9700 . ?
C16 C17 1.516(2) . ?
C11 C12 1.532(2) . ?
C11 C14 1.525(2) . ?
C11 C13 1.537(2) . ?
C6 H6A 0.9700 . ?
C6 H6B 0.9700 . ?
C6 C7 1.523(2) . ?
C4 H4A 0.9600 . ?
C4 H4B 0.9600 . ?
C4 H4C 0.9600 . ?
C8 H8A 0.9700 . ?
C8 H8B 0.9700 . ?
C8 C7 1.512(2) . ?
C8 C9 1.521(3) . ?
C17 H17A 0.9700 . ?
C17 H17B 0.9700 . ?
C17 C18 1.513(3) . ?
C12 H12A 0.9600 . ?
C12 H12B 0.9600 . ?
C12 H12C 0.9600 . ?
C7 H7A 0.9700 . ?
C7 H7B 0.9700 . ?
C20 H20A 0.9700 . ?
C20 H20B 0.9700 . ?
C20 C19 1.529(3) . ?
C10 H10A 0.9700 . ?
C10 H10B 0.9700 . ?
C10 C9 1.530(3) . ?
C14 H14A 0.9600 . ?
C14 H14B 0.9600 . ?
C14 H14C 0.9600 . ?
C2 H2A 0.9600 . ?
C2 H2B 0.9600 . ?
C2 H2C 0.9600 . ?
C19 H19A 0.9700 . ?
C19 H19B 0.9700 . ?
C19 C18 1.516(3) . ?
C13 H13A 0.9600 . ?
C13 H13B 0.9600 . ?
C13 H13C 0.9600 . ?
C18 H18A 0.9700 . ?
C18 H18B 0.9700 . ?
C9 H9A 0.9700 . ?
C9 H9B 0.9700 . ?
C3 H3A 0.9600 . ?
C3 H3B 0.9600 . ?
C3 H3C 0.9600 . ?

loop_
_geom_angle_atom_site_label_1
_geom_angle_atom_site_label_2
_geom_angle_atom_site_label_3
_geom_angle
_geom_angle_site_symmetry_1
_geom_angle_site_symmetry_3
_geom_angle_publ_flag
C5 P1 P2 105.96(5) . . ?
C5 P1 C1 108.35(7) . . ?
C1 P1 P2 100.86(5) . . ?
C15 P2 P1 105.72(5) . . ?
C15 P2 C11 108.49(7) . . ?
C11 P2 P1 100.36(5) . . ?
P1 C5 H5 108.5 . . ?
C6 C5 P1 108.04(10) . . ?
C6 C5 H5 108.5 . . ?
C10 C5 P1 115.19(11) . . ?
C10 C5 H5 108.5 . . ?
C10 C5 C6 107.86(12) . . ?
P2 C15 H15 108.4 . . ?
C16 C15 P2 108.02(10) . . ?
C16 C15 H15 108.4 . . ?
C20 C15 P2 115.37(11) . . ?
C20 C15 H15 108.4 . . ?
C20 C15 C16 108.04(13) . . ?
C4 C1 P1 115.11(11) . . ?
C4 C1 C3 110.33(14) . . ?
C2 C1 P1 107.01(12) . . ?
C2 C1 C4 109.11(15) . . ?
C2 C1 C3 107.32(15) . . ?
C3 C1 P1 107.64(11) . . ?
C15 C16 H16A 109.3 . . ?
C15 C16 H16B 109.3 . . ?
H16A C16 H16B 108.0 . . ?
C17 C16 C15 111.42(14) . . ?
C17 C16 H16A 109.3 . . ?
C17 C16 H16B 109.3 . . ?
C12 C11 P2 106.86(12) . . ?
C12 C11 C13 107.05(15) . . ?
C14 C11 P2 114.90(12) . . ?
C14 C11 C12 109.15(16) . . ?
C14 C11 C13 110.70(15) . . ?
C13 C11 P2 107.83(12) . . ?
C5 C6 H6A 109.4 . . ?
C5 C6 H6B 109.4 . . ?
H6A C6 H6B 108.0 . . ?
C7 C6 C5 111.24(14) . . ?
C7 C6 H6A 109.4 . . ?
C7 C6 H6B 109.4 . . ?
C1 C4 H4A 109.5 . . ?
C1 C4 H4B 109.5 . . ?
C1 C4 H4C 109.5 . . ?
H4A C4 H4B 109.5 . . ?
H4A C4 H4C 109.5 . . ?
H4B C4 H4C 109.5 . . ?
H8A C8 H8B 108.0 . . ?
C7 C8 H8A 109.4 . . ?
C7 C8 H8B 109.4 . . ?
C7 C8 C9 111.15(15) . . ?
C9 C8 H8A 109.4 . . ?
C9 C8 H8B 109.4 . . ?
C16 C17 H17A 109.4 . . ?
C16 C17 H17B 109.4 . . ?
H17A C17 H17B 108.0 . . ?
C18 C17 C16 111.31(16) . . ?
C18 C17 H17A 109.4 . . ?
C18 C17 H17B 109.4 . . ?
C11 C12 H12A 109.5 . . ?
C11 C12 H12B 109.5 . . ?
C11 C12 H12C 109.5 . . ?
H12A C12 H12B 109.5 . . ?
H12A C12 H12C 109.5 . . ?
H12B C12 H12C 109.5 . . ?
C6 C7 H7A 109.3 . . ?
C6 C7 H7B 109.3 . . ?
C8 C7 C6 111.56(15) . . ?
C8 C7 H7A 109.3 . . ?
C8 C7 H7B 109.3 . . ?
H7A C7 H7B 108.0 . . ?
C15 C20 H20A 109.5 . . ?
C15 C20 H20B 109.5 . . ?
H20A C20 H20B 108.1 . . ?
C19 C20 C15 110.68(15) . . ?
C19 C20 H20A 109.5 . . ?
C19 C20 H20B 109.5 . . ?
C5 C10 H10A 109.5 . . ?
C5 C10 H10B 109.5 . . ?
H10A C10 H10B 108.1 . . ?
C9 C10 C5 110.55(14) . . ?
C9 C10 H10A 109.5 . . ?
C9 C10 H10B 109.5 . . ?
C11 C14 H14A 109.5 . . ?
C11 C14 H14B 109.5 . . ?
C11 C14 H14C 109.5 . . ?
H14A C14 H14B 109.5 . . ?
H14A C14 H14C 109.5 . . ?
H14B C14 H14C 109.5 . . ?
C1 C2 H2A 109.5 . . ?
C1 C2 H2B 109.5 . . ?
C1 C2 H2C 109.5 . . ?
H2A C2 H2B 109.5 . . ?
H2A C2 H2C 109.5 . . ?
H2B C2 H2C 109.5 . . ?
C20 C19 H19A 109.1 . . ?
C20 C19 H19B 109.1 . . ?
H19A C19 H19B 107.8 . . ?
C18 C19 C20 112.53(18) . . ?
C18 C19 H19A 109.1 . . ?
C18 C19 H19B 109.1 . . ?
C11 C13 H13A 109.5 . . ?
C11 C13 H13B 109.5 . . ?
C11 C13 H13C 109.5 . . ?
H13A C13 H13B 109.5 . . ?
H13A C13 H13C 109.5 . . ?
H13B C13 H13C 109.5 . . ?
C17 C18 C19 111.25(16) . . ?
C17 C18 H18A 109.4 . . ?
C17 C18 H18B 109.4 . . ?
C19 C18 H18A 109.4 . . ?
C19 C18 H18B 109.4 . . ?
H18A C18 H18B 108.0 . . ?
C8 C9 C10 112.03(16) . . ?
C8 C9 H9A 109.2 . . ?
C8 C9 H9B 109.2 . . ?
C10 C9 H9A 109.2 . . ?
C10 C9 H9B 109.2 . . ?
H9A C9 H9B 107.9 . . ?
C1 C3 H3A 109.5 . . ?
C1 C3 H3B 109.5 . . ?
C1 C3 H3C 109.5 . . ?
H3A C3 H3B 109.5 . . ?
H3A C3 H3C 109.5 . . ?
H3B C3 H3C 109.5 . . ?

loop_
_geom_torsion_atom_site_label_1
_geom_torsion_atom_site_label_2
_geom_torsion_atom_site_label_3
_geom_torsion_atom_site_label_4
_geom_torsion
_geom_torsion_site_symmetry_1
_geom_torsion_site_symmetry_2
_geom_torsion_site_symmetry_3
_geom_torsion_site_symmetry_4
_geom_torsion_publ_flag
P1 P2 C15 C16 83.39(10) . . . . ?
P1 P2 C15 C20 -155.64(11) . . . . ?
P1 C5 C6 C7 -175.38(11) . . . . ?
P1 C5 C10 C9 -179.57(13) . . . . ?
P2 P1 C5 C6 84.50(10) . . . . ?
P2 P1 C5 C10 -154.86(11) . . . . ?
P2 C15 C16 C17 -175.12(11) . . . . ?
P2 C15 C20 C19 -178.75(14) . . . . ?
C5 C6 C7 C8 -57.7(2) . . . . ?
C5 C10 C9 C8 57.0(2) . . . . ?
C15 C16 C17 C18 -57.9(2) . . . . ?
C15 C20 C19 C18 56.1(2) . . . . ?
C1 P1 C5 C6 -167.96(10) . . . . ?
C1 P1 C5 C10 -47.32(13) . . . . ?
C16 C15 C20 C19 -57.8(2) . . . . ?
C16 C17 C18 C19 53.5(2) . . . . ?
C11 P2 C15 C16 -169.69(10) . . . . ?
C11 P2 C15 C20 -48.72(14) . . . . ?
C6 C5 C10 C9 -58.83(19) . . . . ?
C7 C8 C9 C10 -53.5(2) . . . . ?
C20 C15 C16 C17 59.45(18) . . . . ?
C20 C19 C18 C17 -53.0(3) . . . . ?
C10 C5 C6 C7 59.51(18) . . . . ?
C9 C8 C7 C6 53.4(2) . . . . ?

_shelx_res_file                  
;
TITL mo_srpx31a_2_a.res in P2(1)/n
    mo_srpx31a_2.res
    created by SHELXL-2019/1 at 16:19:21 on 29-Apr-2024
REM Old TITL mo_SRPX31a_2 in P2(1)/n
REM SHELXT solution in P2(1)/n: R1 0.206, Rweak 0.033, Alpha 0.140
REM <I/s> 0.832 for 155 systematic absences, Orientation as input
REM Formula found by SHELXT: C20 P2
CELL 0.71073 8.8768 18.1553 13.2912 90 90.053 90
ZERR 4 0.0005 0.0009 0.0006 0 0.002 0
LATT 1
SYMM 0.5-X,0.5+Y,0.5-Z
SFAC C H P
UNIT 80 160 8

L.S. 30 0 0
PLAN  10
SIZE 0.091 0.251 0.252
TEMP 5
CONF
list 4
MORE -1
BOND $H
fmap 2 53
acta
TWIN -1 0 0 0 -1 0 0 0 1 2
OMIT -5 1 1
OMIT -2 4 5
OMIT -1 1 3
OMIT -1 6 1
OMIT -1 7 3
OMIT -1 9 3
OMIT 1 0 3
OMIT 1 5 1
OMIT 1 7 1
OMIT 1 8 3
OMIT 5 0 1
REM <olex2.extras>
REM <HklSrc "%.\\mo_SRPX31a_2.hkl">
REM </olex2.extras>

WGHT    0.046500    0.234000
BASF   0.18206
FVAR       0.51616
P1    3    0.587451    0.802273    0.411592    11.00000    0.03183    0.02859 =
         0.03153   -0.00013   -0.00054   -0.00112
P2    3    0.588701    0.689019    0.342979    11.00000    0.03247    0.02884 =
         0.03322   -0.00074   -0.00044   -0.00008
C5    1    0.383955    0.829664    0.421285    11.00000    0.03379    0.02875 =
         0.03295   -0.00020    0.00021    0.00126
AFIX  13
H5    2    0.329115    0.807937    0.364556    11.00000   -1.20000
AFIX   0
C15   1    0.385438    0.661583    0.331262    11.00000    0.03408    0.03022 =
         0.03373   -0.00207   -0.00224   -0.00307
AFIX  13
H15   2    0.329955    0.682696    0.388076    11.00000   -1.20000
AFIX   0
C1    1    0.677729    0.858195    0.306693    11.00000    0.03892    0.03535 =
         0.03905    0.00192    0.00289   -0.00801
C16   1    0.323195    0.695156    0.233465    11.00000    0.04085    0.03804 =
         0.03600   -0.00169   -0.00378   -0.00558
AFIX  23
H16A  2    0.341613    0.747819    0.233382    11.00000   -1.20000
H16B  2    0.375706    0.673979    0.176405    11.00000   -1.20000
AFIX   0
C11   1    0.676973    0.633946    0.449812    11.00000    0.04064    0.03416 =
         0.04483    0.00190   -0.00445    0.00560
C6    1    0.320711    0.797420    0.519326    11.00000    0.03992    0.03763 =
         0.03457    0.00071    0.00301    0.00380
AFIX  23
H6A   2    0.338797    0.744739    0.520752    11.00000   -1.20000
H6B   2    0.372665    0.819250    0.576218    11.00000   -1.20000
AFIX   0
C4    1    0.583997    0.864588    0.210383    11.00000    0.06221    0.04819 =
         0.04141    0.00922    0.00052   -0.00869
AFIX 137
H4A   2    0.571690    0.816665    0.180978    11.00000   -1.50000
H4B   2    0.634597    0.896331    0.163566    11.00000   -1.50000
H4C   2    0.486910    0.884778    0.226194    11.00000   -1.50000
AFIX   0
C8    1    0.117514    0.893402    0.524325    11.00000    0.04539    0.05329 =
         0.07353   -0.00124    0.01457    0.01299
AFIX  23
H8A   2    0.157404    0.917303    0.583937    11.00000   -1.20000
H8B   2    0.009199    0.900453    0.523679    11.00000   -1.20000
AFIX   0
C17   1    0.155566    0.681094    0.222628    11.00000    0.04180    0.05168 =
         0.05015   -0.00174   -0.01034   -0.00260
AFIX  23
H17A  2    0.102335    0.705233    0.277139    11.00000   -1.20000
H17B  2    0.120294    0.702076    0.159759    11.00000   -1.20000
AFIX   0
C12   1    0.827799    0.670742    0.474548    11.00000    0.04409    0.05608 =
         0.06714    0.00564   -0.01750    0.00411
AFIX 137
H12A  2    0.885322    0.676555    0.413938    11.00000   -1.50000
H12B  2    0.882803    0.640549    0.521127    11.00000   -1.50000
H12C  2    0.809803    0.718184    0.504082    11.00000   -1.50000
AFIX   0
C7    1    0.152360    0.811969    0.528611    11.00000    0.04308    0.04864 =
         0.05367    0.00465    0.01142    0.00194
AFIX  23
H7A   2    0.099747    0.787003    0.474463    11.00000   -1.20000
H7B   2    0.116219    0.791982    0.591820    11.00000   -1.20000
AFIX   0
C20   1    0.355719    0.578477    0.328675    11.00000    0.04920    0.03266 =
         0.06466    0.00062   -0.01089   -0.00590
AFIX  23
H20A  2    0.410359    0.556611    0.273010    11.00000   -1.20000
H20B  2    0.391920    0.556241    0.390496    11.00000   -1.20000
AFIX   0
C10   1    0.354442    0.912981    0.422159    11.00000    0.04725    0.03012 =
         0.05749    0.00162    0.00872    0.00478
AFIX  23
H10A  2    0.407137    0.935255    0.478423    11.00000   -1.20000
H10B  2    0.392843    0.934721    0.360648    11.00000   -1.20000
AFIX   0
C14   1    0.582106    0.629429    0.545247    11.00000    0.06202    0.04899 =
         0.04433    0.01241   -0.00168    0.00826
AFIX 137
H14A  2    0.565063    0.678143    0.570919    11.00000   -1.50000
H14B  2    0.634359    0.600666    0.594831    11.00000   -1.50000
H14C  2    0.487190    0.606636    0.530052    11.00000   -1.50000
AFIX   0
C2    1    0.828113    0.821342    0.281951    11.00000    0.04308    0.05455 =
         0.06442    0.00589    0.01492   -0.00593
AFIX 137
H2A   2    0.885492    0.815132    0.342620    11.00000   -1.50000
H2B   2    0.883398    0.851681    0.235767    11.00000   -1.50000
H2C   2    0.809853    0.774080    0.251935    11.00000   -1.50000
AFIX   0
C19   1    0.187378    0.562854    0.316695    11.00000    0.05442    0.04437 =
         0.08820    0.00826   -0.01367   -0.02036
AFIX  23
H19A  2    0.172035    0.510067    0.312012    11.00000   -1.20000
H19B  2    0.134661    0.580265    0.376000    11.00000   -1.20000
AFIX   0
C13   1    0.712645    0.556521    0.409688    11.00000    0.06033    0.03793 =
         0.06989    0.00045   -0.00307    0.01567
AFIX 137
H13A  2    0.620301    0.530723    0.396535    11.00000   -1.50000
H13B  2    0.770292    0.529943    0.458882    11.00000   -1.50000
H13C  2    0.769627    0.560522    0.348578    11.00000   -1.50000
AFIX   0
C18   1    0.120799    0.599501    0.224329    11.00000    0.04915    0.05711 =
         0.07449   -0.00425   -0.01659   -0.01655
AFIX  23
H18A  2    0.161559    0.576556    0.164331    11.00000   -1.20000
H18B  2    0.012491    0.592416    0.223934    11.00000   -1.20000
AFIX   0
C9    1    0.185668    0.928661    0.431060    11.00000    0.05220    0.04176 =
         0.07538    0.00719    0.00826    0.01468
AFIX  23
H9A   2    0.169810    0.981488    0.433682    11.00000   -1.20000
H9B   2    0.134614    0.909969    0.371769    11.00000   -1.20000
AFIX   0
C3    1    0.713116    0.935087    0.348946    11.00000    0.06103    0.03858 =
         0.06201    0.00090    0.00272   -0.01959
AFIX 137
H3A   2    0.620979    0.961973    0.357920    11.00000   -1.50000
H3B   2    0.776991    0.961074    0.302758    11.00000   -1.50000
H3C   2    0.763480    0.930239    0.412551    11.00000   -1.50000
AFIX   0
HKLF 4


REM  mo_srpx31a_2_a.res in P2(1)/n
REM wR2 = 0.1050, GooF = S = 1.076, Restrained GooF = 1.076 for all data
REM R1 = 0.0429 for 5314 Fo > 4sig(Fo) and 0.0547 for all 6275 data
REM 206 parameters refined using 0 restraints

END

WGHT      0.0465      0.2340

REM Highest difference peak  0.254,  deepest hole -0.246,  1-sigma level  0.041
Q1    1   0.5914  0.7549  0.4011  11.00000  0.05    0.25
Q2    1   0.6219  0.6572  0.4044  11.00000  0.05    0.22
Q3    1   0.3757  0.6211  0.3271  11.00000  0.05    0.22
Q4    1   0.6774  0.5992  0.4241  11.00000  0.05    0.20
Q5    1   0.6420  0.8145  0.4617  11.00000  0.05    0.19
Q6    1   0.2428  0.7999  0.5224  11.00000  0.05    0.19
Q7    1   0.5974  0.7234  0.3024  11.00000  0.05    0.18
Q8    1   0.3658  0.6783  0.2892  11.00000  0.05    0.18
Q9    1   0.6355  0.8606  0.2666  11.00000  0.05    0.18
Q10   1   0.4776  0.6790  0.3511  11.00000  0.05    0.17
;
_shelx_res_checksum              72012
_olex2_submission_special_instructions 'No special instructions were received'
loop_
_twin_individual_id
_twin_individual_mass_fraction_refined
1 0.8179(10)
2 0.1821(10)

####################################################################### 
# 
# This file contains crystal structure data downloaded from the 
# Cambridge Structural Database (CSD) hosted by the Cambridge 
# Crystallographic Data Centre (CCDC).
# 
# Full information about CCDC data access policies and citation 
# guidelines are available at http://www.ccdc.cam.ac.uk/access/V1 
# 
# Audit and citation data items may have been added by the CCDC. 
# Please retain this information to preserve the provenance of 
# this file and to allow appropriate attribution of the data. 
# 
#######################################################################

data_KaOb025Mo_a
_database_code_depnum_ccdc_archive 'CCDC 2451993'
loop_
_audit_author_name
_audit_author_address
'Sascha Reith'
;Philipps University Marburg
Germany
;
_audit_update_record             
;
2025-11-11 deposited with the CCDC.	2025-12-22 downloaded from the CCDC.
;
_audit_creation_method           'CrysAlisPro 1.171.41.96a (Rigaku OD, 2021)'
_shelx_SHELXL_version_number     2018/3
_chemical_name_systematic        ?
_chemical_name_common            ?
_chemical_melting_point          ?
_chemical_formula_moiety         'C24 H54 Bi P3'
_chemical_formula_sum            'C24 H54 Bi P3'
_chemical_formula_weight         644.56


loop_
_atom_type_symbol
_atom_type_description
_atom_type_scat_dispersion_real
_atom_type_scat_dispersion_imag
_atom_type_scat_source
C C 0.0033 0.0016 'International Tables Vol C Tables 4.2.6.8 and 6.1.1.4'
H H 0.0000 0.0000 'International Tables Vol C Tables 4.2.6.8 and 6.1.1.4'
P P 0.1023 0.0942 'International Tables Vol C Tables 4.2.6.8 and 6.1.1.4'
Bi Bi -4.1077 10.2566 'International Tables Vol C Tables 4.2.6.8 and 6.1.1.4'
_space_group_crystal_system      monoclinic
_space_group_IT_number           14
_space_group_name_H-M_alt        'P 1 21/c 1'
_space_group_name_Hall           '-P 2ybc'

_shelx_space_group_comment       
;
The symmetry employed for this shelxl refinement is uniquely defined
by the following loop, which should always be used as a source of
symmetry information in preference to the above space-group names.
They are only intended as comments.
;

loop_
_space_group_symop_operation_xyz
'x, y, z'
'-x, y+1/2, -z+1/2'
'-x, -y, -z'
'x, -y-1/2, z-1/2'
_cell_length_a                   11.5915(3)
_cell_length_b                   16.9444(4)
_cell_length_c                   16.3179(5)
_cell_angle_alpha                90.0
_cell_angle_beta                 108.020(3)
_cell_angle_gamma                90.0
_cell_volume                     3047.82(15)
_cell_formula_units_Z            4
_cell_measurement_temperature    99.9(5)
_cell_measurement_reflns_used    14042
_cell_measurement_theta_min      2.2240
_cell_measurement_theta_max      32.3750

_exptl_crystal_description       plate
_exptl_crystal_colour            orange
_exptl_crystal_density_meas      ?
_exptl_crystal_density_method    ?
_exptl_crystal_density_diffrn    1.405
_exptl_crystal_F_000             1304
_exptl_transmission_factor_min   ?
_exptl_transmission_factor_max   ?
_exptl_crystal_size_max          0.122
_exptl_crystal_size_mid          0.092
_exptl_crystal_size_min          0.063
_exptl_absorpt_coefficient_mu    5.950
_shelx_estimated_absorpt_T_min   0.535
_shelx_estimated_absorpt_T_max   0.717
_exptl_absorpt_correction_type   gaussian

_exptl_absorpt_correction_T_min  0.685
_exptl_absorpt_correction_T_max  1.000
_exptl_absorpt_process_details   
;


CrysAlisPro 1.171.41.96a (Rigaku Oxford Diffraction, 2021)
Numerical absorption correction based on gaussian integration over
a multifaceted crystal model
Empirical absorption correction using spherical harmonics,
implemented in SCALE3 ABSPACK scaling algorithm.
;
_exptl_absorpt_special_details   ?
_diffrn_ambient_temperature      99.9(5)
_diffrn_radiation_wavelength     0.71073
_diffrn_radiation_type           'Mo K\a'
_diffrn_source                   'micro-focus sealed X-ray tube'
_diffrn_measurement_device_type  'XtaLAB Synergy, Dualflex, HyPix'
_diffrn_measurement_method       '\w scans'
_diffrn_detector_area_resol_mean 10.0000
_diffrn_reflns_number            36069
_diffrn_reflns_av_unetI/netI     0.0483
_diffrn_reflns_av_R_equivalents  0.0454
_diffrn_reflns_limit_h_min       -16
_diffrn_reflns_limit_h_max       16
_diffrn_reflns_limit_k_min       -23
_diffrn_reflns_limit_k_max       24
_diffrn_reflns_limit_l_min       -23
_diffrn_reflns_limit_l_max       23
_diffrn_reflns_theta_min         2.2041
_diffrn_reflns_theta_max         32.2444
_diffrn_reflns_theta_full        26.3154
_diffrn_measured_fraction_theta_max 0.8419
_diffrn_measured_fraction_theta_full 0.9992
_diffrn_reflns_Laue_measured_fraction_max 0.842
_diffrn_reflns_Laue_measured_fraction_full 1.000
_diffrn_reflns_point_group_measured_fraction_max 0.842
_diffrn_reflns_point_group_measured_fraction_full 1.000
_reflns_number_total             9096
_reflns_number_gt                7209
_reflns_threshold_expression     'I > 2\s(I)'
_reflns_Friedel_coverage         0.000
_reflns_Friedel_fraction_max     .
_reflns_Friedel_fraction_full    .

_reflns_special_details          
;
 Reflections were merged by SHELXL according to the crystal
 class for the calculation of statistics and refinement.
 
 _reflns_Friedel_fraction is defined as the number of unique
 Friedel pairs measured divided by the number that would be
 possible theoretically, ignoring centric projections and
 systematic absences.
;
_computing_data_collection       'CrysAlisPro 1.171.41.96a (Rigaku OD, 2021)'
_computing_cell_refinement       'CrysAlisPro 1.171.41.96a (Rigaku OD, 2021)'
_computing_data_reduction        'CrysAlisPro 1.171.41.96a (Rigaku OD, 2021)'
_computing_structure_solution    'SHELXT 2014/4 (Sheldrick, 2014)'
_computing_structure_refinement  'SHELXL-2018/3 (Sheldrick, 2018)'
_computing_molecular_graphics    'ShelXLe (Huebschle et all, 2011)'
_computing_publication_material  'SHELXL-2018/3 (Sheldrick, 2018)'
_refine_special_details          ?
_refine_ls_structure_factor_coef Fsqd
_refine_ls_matrix_type           full
_refine_ls_weighting_scheme      calc
_refine_ls_weighting_details     
'w=1/[\s^2^(Fo^2^)+(0.0348P)^2^+0.8217P] where P=(Fo^2^+2Fc^2^)/3'
_atom_sites_solution_primary     dual
_atom_sites_solution_secondary   difmap
_atom_sites_solution_hydrogens   geom
_refine_ls_hydrogen_treatment    constr
_refine_ls_extinction_method     none
_refine_ls_extinction_coef       .
_refine_ls_number_reflns         9096
_refine_ls_number_parameters     279
_refine_ls_number_restraints     0
_refine_ls_R_factor_all          0.0490
_refine_ls_R_factor_gt           0.0323
_refine_ls_wR_factor_ref         0.0743
_refine_ls_wR_factor_gt          0.0704
_refine_ls_goodness_of_fit_ref   1.059
_refine_ls_restrained_S_all      1.059
_refine_ls_shift/su_max          0.002
_refine_ls_shift/su_mean         0.000

loop_
_atom_site_label
_atom_site_type_symbol
_atom_site_fract_x
_atom_site_fract_y
_atom_site_fract_z
_atom_site_U_iso_or_equiv
_atom_site_adp_type
_atom_site_occupancy
_atom_site_site_symmetry_order
_atom_site_calc_flag
_atom_site_refinement_flags_posn
_atom_site_refinement_flags_adp
_atom_site_refinement_flags_occupancy
_atom_site_disorder_assembly
_atom_site_disorder_group
Bi1_1 Bi 0.33350(2) 0.70004(2) 0.66114(2) 0.01464(4) Uani 0.9608(3) 1 d . . P A
1
P1_1 P 0.52320(8) 0.69247(5) 0.59836(5) 0.01674(17) Uani 0.9608(3) 1 d . . P A
1
P2_1 P 0.19218(8) 0.57363(5) 0.59886(6) 0.01845(17) Uani 0.9608(3) 1 d . . P A
1
P3_1 P 0.20695(8) 0.82647(5) 0.58223(6) 0.01907(18) Uani 0.9608(3) 1 d . . P A
1
C1_2 C 0.6456(3) 0.7077(2) 0.7059(2) 0.0206(7) Uani 0.9608(3) 1 d . . P A 1
C2_2 C 0.7700(4) 0.7194(3) 0.6926(3) 0.0354(10) Uani 0.9608(3) 1 d . . P A 1
H2A_2 H 0.833940 0.714811 0.748110 0.053 Uiso 0.9608(3) 1 calc R U P A 1
H2B_2 H 0.773493 0.771924 0.668241 0.053 Uiso 0.9608(3) 1 calc R U P A 1
H2C_2 H 0.781999 0.679098 0.652959 0.053 Uiso 0.9608(3) 1 calc R U P A 1
C3_2 C 0.6478(4) 0.6297(2) 0.7542(2) 0.0315(9) Uani 0.9608(3) 1 d . . P A 1
H3A_2 H 0.659842 0.585710 0.718644 0.047 Uiso 0.9608(3) 1 calc R U P A 1
H3B_2 H 0.570652 0.622795 0.766166 0.047 Uiso 0.9608(3) 1 calc R U P A 1
H3C_2 H 0.714435 0.630687 0.808595 0.047 Uiso 0.9608(3) 1 calc R U P A 1
C4_2 C 0.6292(4) 0.7756(2) 0.7644(2) 0.0266(8) Uani 0.9608(3) 1 d . . P A 1
H4A_2 H 0.698503 0.776649 0.817259 0.040 Uiso 0.9608(3) 1 calc R U P A 1
H4B_2 H 0.554345 0.767248 0.779258 0.040 Uiso 0.9608(3) 1 calc R U P A 1
H4C_2 H 0.624244 0.825899 0.733959 0.040 Uiso 0.9608(3) 1 calc R U P A 1
C1_3 C 0.5180(3) 0.7803(2) 0.5234(2) 0.0208(7) Uani 0.9608(3) 1 d . . P A 1
C2_3 C 0.4035(4) 0.7686(2) 0.4485(2) 0.0276(8) Uani 0.9608(3) 1 d . . P A 1
H2A_3 H 0.332603 0.774750 0.468569 0.041 Uiso 0.9608(3) 1 calc R U P A 1
H2B_3 H 0.403533 0.715449 0.424737 0.041 Uiso 0.9608(3) 1 calc R U P A 1
H2C_3 H 0.400350 0.807842 0.403813 0.041 Uiso 0.9608(3) 1 calc R U P A 1
C3_3 C 0.6252(4) 0.7715(3) 0.4877(3) 0.0341(9) Uani 0.9608(3) 1 d . . P A 1
H3A_3 H 0.624978 0.718240 0.464282 0.051 Uiso 0.9608(3) 1 calc R U P A 1
H3B_3 H 0.701269 0.780259 0.534102 0.051 Uiso 0.9608(3) 1 calc R U P A 1
H3C_3 H 0.617699 0.810422 0.441911 0.051 Uiso 0.9608(3) 1 calc R U P A 1
C4_3 C 0.5207(4) 0.8633(2) 0.5615(3) 0.0307(8) Uani 0.9608(3) 1 d . . P A 1
H4A_3 H 0.511161 0.902748 0.515969 0.046 Uiso 0.9608(3) 1 calc R U P A 1
H4B_3 H 0.598385 0.871577 0.606543 0.046 Uiso 0.9608(3) 1 calc R U P A 1
H4C_3 H 0.454292 0.868692 0.586489 0.046 Uiso 0.9608(3) 1 calc R U P A 1
C1_4 C 0.1914(4) 0.5334(2) 0.7080(3) 0.0275(8) Uani 0.9608(3) 1 d . . P A 1
C2_4 C 0.1105(5) 0.5917(3) 0.7384(3) 0.0414(11) Uani 0.9608(3) 1 d . . P A 1
H2A_4 H 0.029555 0.593307 0.695761 0.062 Uiso 0.9608(3) 1 calc R U P A 1
H2B_4 H 0.146690 0.644454 0.744666 0.062 Uiso 0.9608(3) 1 calc R U P A 1
H2C_4 H 0.103762 0.574178 0.793987 0.062 Uiso 0.9608(3) 1 calc R U P A 1
C3_4 C 0.3123(4) 0.5255(2) 0.7788(2) 0.0363(10) Uani 0.9608(3) 1 d . . P A 1
H3A_4 H 0.298616 0.504464 0.830970 0.054 Uiso 0.9608(3) 1 calc R U P A 1
H3B_4 H 0.351004 0.577403 0.791205 0.054 Uiso 0.9608(3) 1 calc R U P A 1
H3C_4 H 0.365070 0.489475 0.759778 0.054 Uiso 0.9608(3) 1 calc R U P A 1
C4_4 C 0.1269(4) 0.4529(2) 0.6944(3) 0.0401(11) Uani 0.9608(3) 1 d . . P A 1
H4A_4 H 0.103765 0.439342 0.745546 0.060 Uiso 0.9608(3) 1 calc R U P A 1
H4B_4 H 0.181673 0.412418 0.684776 0.060 Uiso 0.9608(3) 1 calc R U P A 1
H4C_4 H 0.054002 0.455700 0.644059 0.060 Uiso 0.9608(3) 1 calc R U P A 1
C1_5 C 0.2764(3) 0.5037(2) 0.5466(2) 0.0184(7) Uani 0.9608(3) 1 d . . P A 1
C2_5 C 0.1948(4) 0.4315(2) 0.5133(3) 0.0288(8) Uani 0.9608(3) 1 d . . P A 1
H2A_5 H 0.111538 0.449106 0.484588 0.043 Uiso 0.9608(3) 1 calc R U P A 1
H2B_5 H 0.195948 0.397162 0.561938 0.043 Uiso 0.9608(3) 1 calc R U P A 1
H2C_5 H 0.224907 0.402197 0.472342 0.043 Uiso 0.9608(3) 1 calc R U P A 1
C3_5 C 0.4025(3) 0.4758(2) 0.6006(2) 0.0236(7) Uani 0.9608(3) 1 d . . P A 1
H3A_5 H 0.438200 0.443614 0.564729 0.035 Uiso 0.9608(3) 1 calc R U P A 1
H3B_5 H 0.395719 0.444196 0.649171 0.035 Uiso 0.9608(3) 1 calc R U P A 1
H3C_5 H 0.454357 0.521687 0.622378 0.035 Uiso 0.9608(3) 1 calc R U P A 1
C4_5 C 0.2859(4) 0.5487(2) 0.4670(2) 0.0267(8) Uani 0.9608(3) 1 d . . P A 1
H4A_5 H 0.339852 0.594182 0.485647 0.040 Uiso 0.9608(3) 1 calc R U P A 1
H4B_5 H 0.205218 0.566912 0.432714 0.040 Uiso 0.9608(3) 1 calc R U P A 1
H4C_5 H 0.318797 0.513518 0.432029 0.040 Uiso 0.9608(3) 1 calc R U P A 1
C1_6 C 0.1927(3) 0.8757(2) 0.6841(2) 0.0214(7) Uani 0.9608(3) 1 d . . P A 1
C2_6 C 0.1493(4) 0.8257(2) 0.7476(2) 0.0256(8) Uani 0.9608(3) 1 d . . P A 1
H2A_6 H 0.142591 0.859157 0.794866 0.038 Uiso 0.9608(3) 1 calc R U P A 1
H2B_6 H 0.207701 0.783255 0.770811 0.038 Uiso 0.9608(3) 1 calc R U P A 1
H2C_6 H 0.069808 0.802760 0.717460 0.038 Uiso 0.9608(3) 1 calc R U P A 1
C3_6 C 0.1112(4) 0.9485(2) 0.6592(3) 0.0319(9) Uani 0.9608(3) 1 d . . P A 1
H3A_6 H 0.121726 0.981699 0.710193 0.048 Uiso 0.9608(3) 1 calc R U P A 1
H3B_6 H 0.026303 0.931823 0.636489 0.048 Uiso 0.9608(3) 1 calc R U P A 1
H3C_6 H 0.133467 0.978568 0.615076 0.048 Uiso 0.9608(3) 1 calc R U P A 1
C4_6 C 0.3224(3) 0.9044(2) 0.7312(3) 0.0297(8) Uani 0.9608(3) 1 d . . P A 1
H4A_6 H 0.349198 0.940341 0.693642 0.045 Uiso 0.9608(3) 1 calc R U P A 1
H4B_6 H 0.377331 0.859023 0.745943 0.045 Uiso 0.9608(3) 1 calc R U P A 1
H4C_6 H 0.323229 0.932251 0.784060 0.045 Uiso 0.9608(3) 1 calc R U P A 1
C1_7 C 0.0519(3) 0.7966(2) 0.5085(2) 0.0235(7) Uani 0.9608(3) 1 d . . P A 1
C2_7 C 0.0741(3) 0.7406(2) 0.4406(2) 0.0267(8) Uani 0.9608(3) 1 d . . P A 1
H2A_7 H 0.115389 0.692836 0.468976 0.040 Uiso 0.9608(3) 1 calc R U P A 1
H2B_7 H 0.124898 0.767116 0.410836 0.040 Uiso 0.9608(3) 1 calc R U P A 1
H2C_7 H -0.003707 0.726102 0.398616 0.040 Uiso 0.9608(3) 1 calc R U P A 1
C3_7 C -0.0108(4) 0.8700(2) 0.4618(3) 0.0360(10) Uani 0.9608(3) 1 d . . P A 1
H3A_7 H -0.082840 0.854534 0.414621 0.054 Uiso 0.9608(3) 1 calc R U P A 1
H3B_7 H 0.045165 0.898892 0.438315 0.054 Uiso 0.9608(3) 1 calc R U P A 1
H3C_7 H -0.035070 0.903896 0.502252 0.054 Uiso 0.9608(3) 1 calc R U P A 1
C4_7 C -0.0327(4) 0.7544(2) 0.5517(3) 0.0310(9) Uani 0.9608(3) 1 d . . P A 1
H4A_7 H -0.106437 0.736876 0.507347 0.047 Uiso 0.9608(3) 1 calc R U P A 1
H4B_7 H -0.054409 0.790981 0.591075 0.047 Uiso 0.9608(3) 1 calc R U P A 1
H4C_7 H 0.009300 0.708539 0.584160 0.047 Uiso 0.9608(3) 1 calc R U P A 1
Bi1_11 Bi 0.2855(3) 0.71252(16) 0.55980(18) 0.01464(4) Uani 0.0392(3) 1 d G . P
A 2
P1_11 P 0.4985(5) 0.7882(6) 0.6264(7) 0.025 Uiso 0.0392(3) 1 d G U P A 2
P2_11 P 0.3123(10) 0.5698(3) 0.6362(7) 0.025 Uiso 0.0392(3) 1 d G U P A 2
P3_11 P 0.1221(8) 0.7912(6) 0.6156(8) 0.025 Uiso 0.0392(3) 1 d G U P A 2
C1_12 C 0.5586(8) 0.7975(8) 0.5337(11) 0.025 Uiso 0.0392(3) 1 d G U P A 2
C2_12 C 0.4796(13) 0.8568(8) 0.4669(11) 0.025 Uiso 0.0392(3) 1 d G U P A 2
H2A_12 H 0.395602 0.837967 0.446820 0.037 Uiso 0.0392(3) 1 calc R U P A 2
H2B_12 H 0.482415 0.908655 0.494026 0.037 Uiso 0.0392(3) 1 calc R U P A 2
H2C_12 H 0.511100 0.861094 0.417846 0.037 Uiso 0.0392(3) 1 calc R U P A 2
C3_12 C 0.6916(9) 0.8280(11) 0.5650(15) 0.025 Uiso 0.0392(3) 1 d G U P A 2
H3A_12 H 0.742020 0.790916 0.607170 0.037 Uiso 0.0392(3) 1 calc R U P A 2
H3B_12 H 0.722635 0.832361 0.515763 0.037 Uiso 0.0392(3) 1 calc R U P A 2
H3C_12 H 0.693951 0.879922 0.591943 0.037 Uiso 0.0392(3) 1 calc R U P A 2
C4_12 C 0.5558(9) 0.7158(9) 0.4897(10) 0.025 Uiso 0.0392(3) 1 d G U P A 2
H4A_12 H 0.472221 0.696144 0.469762 0.037 Uiso 0.0392(3) 1 calc R U P A 2
H4B_12 H 0.586646 0.721246 0.440463 0.037 Uiso 0.0392(3) 1 calc R U P A 2
H4C_12 H 0.606778 0.678474 0.531262 0.037 Uiso 0.0392(3) 1 calc R U P A 2
C1_13 C 0.5926(6) 0.7173(9) 0.7062(8) 0.025 Uiso 0.0392(3) 1 d G U P A 2
C2_13 C 0.5417(11) 0.7092(10) 0.7834(6) 0.025 Uiso 0.0392(3) 1 d G U P A 2
H2A_13 H 0.457794 0.690272 0.762657 0.037 Uiso 0.0392(3) 1 calc R U P A 2
H2B_13 H 0.591333 0.671552 0.825214 0.037 Uiso 0.0392(3) 1 calc R U P A 2
H2C_13 H 0.543953 0.760758 0.811148 0.037 Uiso 0.0392(3) 1 calc R U P A 2
C3_13 C 0.5899(6) 0.6352(8) 0.6632(10) 0.025 Uiso 0.0392(3) 1 d G U P A 2
H3A_13 H 0.506144 0.616085 0.642116 0.037 Uiso 0.0392(3) 1 calc R U P A 2
H3B_13 H 0.622683 0.639926 0.614736 0.037 Uiso 0.0392(3) 1 calc R U P A 2
H3C_13 H 0.639360 0.597909 0.705508 0.037 Uiso 0.0392(3) 1 calc R U P A 2
C4_13 C 0.7256(6) 0.7473(12) 0.7394(12) 0.025 Uiso 0.0392(3) 1 d G U P A 2
H4A_13 H 0.757889 0.752493 0.690846 0.037 Uiso 0.0392(3) 1 calc R U P A 2
H4B_13 H 0.727663 0.798847 0.767176 0.037 Uiso 0.0392(3) 1 calc R U P A 2
H4C_13 H 0.775043 0.709642 0.781241 0.037 Uiso 0.0392(3) 1 calc R U P A 2
C1_14 C 0.2631(13) 0.49948(18) 0.5447(11) 0.025 Uiso 0.0392(3) 1 d G U P A 2
C2_14 C 0.3571(14) 0.4989(4) 0.4945(11) 0.025 Uiso 0.0392(3) 1 d G U P A 2
H2A_14 H 0.363606 0.551930 0.472403 0.037 Uiso 0.0392(3) 1 calc R U P A 2
H2B_14 H 0.436401 0.482478 0.533111 0.037 Uiso 0.0392(3) 1 calc R U P A 2
H2C_14 H 0.330756 0.461777 0.446152 0.037 Uiso 0.0392(3) 1 calc R U P A 2
C3_14 C 0.2533(18) 0.4152(2) 0.5795(15) 0.025 Uiso 0.0392(3) 1 d G U P A 2
H3A_14 H 0.332457 0.399127 0.618495 0.037 Uiso 0.0392(3) 1 calc R U P A 2
H3B_14 H 0.193422 0.415210 0.610712 0.037 Uiso 0.0392(3) 1 calc R U P A 2
H3C_14 H 0.227808 0.378119 0.531118 0.037 Uiso 0.0392(3) 1 calc R U P A 2
C4_14 C 0.1374(12) 0.5247(5) 0.4829(10) 0.025 Uiso 0.0392(3) 1 d G U P A 2
H4A_14 H 0.143267 0.577861 0.460837 0.037 Uiso 0.0392(3) 1 calc R U P A 2
H4B_14 H 0.111980 0.487539 0.434597 0.037 Uiso 0.0392(3) 1 calc R U P A 2
H4C_14 H 0.077595 0.524630 0.514192 0.037 Uiso 0.0392(3) 1 calc R U P A 2
C1_15 C 0.2003(13) 0.5704(7) 0.6967(9) 0.025 Uiso 0.0392(3) 1 d G U P A 2
C2_15 C 0.2413(16) 0.6294(10) 0.7731(6) 0.025 Uiso 0.0392(3) 1 d G U P A 2
H2A_15 H 0.320782 0.613528 0.811814 0.037 Uiso 0.0392(3) 1 calc R U P A 2
H2B_15 H 0.246860 0.682549 0.750984 0.037 Uiso 0.0392(3) 1 calc R U P A 2
H2C_15 H 0.181959 0.629335 0.804860 0.037 Uiso 0.0392(3) 1 calc R U P A 2
C3_15 C 0.0742(11) 0.5962(7) 0.6358(10) 0.025 Uiso 0.0392(3) 1 d G U P A 2
H3A_15 H 0.047749 0.559187 0.587385 0.037 Uiso 0.0392(3) 1 calc R U P A 2
H3B_15 H 0.015151 0.596139 0.667749 0.037 Uiso 0.0392(3) 1 calc R U P A 2
H3C_15 H 0.080052 0.649353 0.613873 0.037 Uiso 0.0392(3) 1 calc R U P A 2
C4_15 C 0.1894(19) 0.4865(8) 0.7323(13) 0.025 Uiso 0.0392(3) 1 d G U P A 2
H4A_15 H 0.163564 0.449081 0.684298 0.037 Uiso 0.0392(3) 1 calc R U P A 2
H4B_15 H 0.268298 0.470311 0.771553 0.037 Uiso 0.0392(3) 1 calc R U P A 2
H4C_15 H 0.129404 0.487372 0.763422 0.037 Uiso 0.0392(3) 1 calc R U P A 2
C1_16 C 0.0159(8) 0.8339(7) 0.5157(10) 0.025 Uiso 0.0392(3) 1 d G U P A 2
C2_16 C -0.0591(5) 0.7668(9) 0.4587(11) 0.025 Uiso 0.0392(3) 1 d G U P A 2
H2A_16 H -0.004081 0.729691 0.443541 0.037 Uiso 0.0392(3) 1 calc R U P A 2
H2B_16 H -0.105668 0.738856 0.490633 0.037 Uiso 0.0392(3) 1 calc R U P A 2
H2C_16 H -0.114811 0.789442 0.406036 0.037 Uiso 0.0392(3) 1 calc R U P A 2
C3_16 C -0.0715(12) 0.8926(9) 0.5397(15) 0.025 Uiso 0.0392(3) 1 d G U P A 2
H3A_16 H -0.024361 0.934942 0.575669 0.037 Uiso 0.0392(3) 1 calc R U P A 2
H3B_16 H -0.127230 0.915172 0.486973 0.037 Uiso 0.0392(3) 1 calc R U P A 2
H3C_16 H -0.118087 0.864585 0.571570 0.037 Uiso 0.0392(3) 1 calc R U P A 2
C4_16 C 0.0890(11) 0.8784(6) 0.4647(10) 0.025 Uiso 0.0392(3) 1 d G U P A 2
H4A_16 H 0.144201 0.841493 0.449499 0.037 Uiso 0.0392(3) 1 calc R U P A 2
H4B_16 H 0.032772 0.900728 0.412014 0.037 Uiso 0.0392(3) 1 calc R U P A 2
H4C_16 H 0.135956 0.920952 0.500405 0.037 Uiso 0.0392(3) 1 calc R U P A 2
C1_17 C 0.2121(14) 0.8712(6) 0.6840(9) 0.025 Uiso 0.0392(3) 1 d G U P A 2
C2_17 C 0.3008(16) 0.8352(9) 0.7673(7) 0.025 Uiso 0.0392(3) 1 d G U P A 2
H2A_17 H 0.355554 0.798049 0.751850 0.037 Uiso 0.0392(3) 1 calc R U P A 2
H2B_17 H 0.348399 0.877454 0.803158 0.037 Uiso 0.0392(3) 1 calc R U P A 2
H2C_17 H 0.254475 0.807289 0.799380 0.037 Uiso 0.0392(3) 1 calc R U P A 2
C3_17 C 0.2859(14) 0.9159(3) 0.6336(10) 0.025 Uiso 0.0392(3) 1 d G U P A 2
H3A_17 H 0.230135 0.938703 0.581024 0.037 Uiso 0.0392(3) 1 calc R U P A 2
H3B_17 H 0.333042 0.958180 0.669795 0.037 Uiso 0.0392(3) 1 calc R U P A 2
H3C_17 H 0.341055 0.879045 0.618297 0.037 Uiso 0.0392(3) 1 calc R U P A 2
C4_17 C 0.1255(18) 0.9300(9) 0.7087(13) 0.025 Uiso 0.0392(3) 1 d G U P A 2
H4A_17 H 0.069427 0.952839 0.656215 0.037 Uiso 0.0392(3) 1 calc R U P A 2
H4B_17 H 0.079238 0.902092 0.740818 0.037 Uiso 0.0392(3) 1 calc R U P A 2
H4C_17 H 0.173162 0.972256 0.744595 0.037 Uiso 0.0392(3) 1 calc R U P A 2

loop_
_atom_site_aniso_label
_atom_site_aniso_U_11
_atom_site_aniso_U_22
_atom_site_aniso_U_33
_atom_site_aniso_U_23
_atom_site_aniso_U_13
_atom_site_aniso_U_12
Bi1_1 0.01430(6) 0.01333(6) 0.01677(6) 0.00060(5) 0.00550(4) 0.00126(5)
P1_1 0.0150(4) 0.0164(4) 0.0191(4) -0.0031(3) 0.0058(3) -0.0002(3)
P2_1 0.0161(4) 0.0125(4) 0.0280(4) 0.0011(3) 0.0086(4) 0.0007(3)
P3_1 0.0180(4) 0.0174(4) 0.0220(4) 0.0011(3) 0.0066(4) 0.0004(3)
C1_2 0.0144(15) 0.0249(18) 0.0218(16) -0.0030(13) 0.0044(13) -0.0012(13)
C2_2 0.0171(18) 0.056(3) 0.031(2) -0.0069(19) 0.0048(16) -0.0022(18)
C3_2 0.029(2) 0.030(2) 0.0265(19) 0.0011(16) -0.0038(16) 0.0063(16)
C4_2 0.027(2) 0.029(2) 0.0213(17) -0.0059(15) 0.0050(15) -0.0064(16)
C1_3 0.0194(17) 0.0212(17) 0.0234(17) 0.0025(13) 0.0090(15) -0.0003(13)
C2_3 0.032(2) 0.030(2) 0.0217(17) 0.0046(15) 0.0087(16) -0.0004(17)
C3_3 0.033(2) 0.039(2) 0.037(2) 0.0085(18) 0.0201(19) 0.0017(18)
C4_3 0.038(2) 0.0199(18) 0.037(2) 0.0014(16) 0.0161(19) -0.0044(16)
C1_4 0.037(2) 0.0166(17) 0.038(2) 0.0037(15) 0.0253(19) 0.0018(15)
C2_4 0.061(3) 0.026(2) 0.056(3) 0.0061(19) 0.045(3) 0.003(2)
C3_4 0.056(3) 0.029(2) 0.028(2) 0.0086(16) 0.018(2) 0.0051(19)
C4_4 0.049(3) 0.0188(19) 0.065(3) 0.0046(19) 0.036(2) -0.0033(18)
C1_5 0.0168(15) 0.0139(15) 0.0246(17) -0.0025(13) 0.0067(14) -0.0002(13)
C2_5 0.0260(19) 0.0187(18) 0.040(2) -0.0091(16) 0.0075(17) -0.0059(15)
C3_5 0.0230(18) 0.0194(17) 0.0270(18) -0.0048(14) 0.0057(15) 0.0043(14)
C4_5 0.029(2) 0.0260(19) 0.0247(18) -0.0017(15) 0.0076(16) 0.0013(15)
C1_6 0.0231(17) 0.0164(16) 0.0259(17) -0.0029(13) 0.0092(15) 0.0053(13)
C2_6 0.031(2) 0.0232(18) 0.0240(18) -0.0013(14) 0.0107(16) 0.0028(15)
C3_6 0.038(2) 0.0219(19) 0.040(2) 0.0010(16) 0.0168(19) 0.0127(16)
C4_6 0.0284(19) 0.0242(19) 0.038(2) -0.0106(16) 0.0130(17) -0.0006(16)
C1_7 0.0193(17) 0.0235(18) 0.0237(17) -0.0020(14) 0.0007(14) 0.0029(14)
C2_7 0.0235(19) 0.031(2) 0.0212(17) -0.0056(15) 0.0000(15) 0.0018(15)
C3_7 0.038(2) 0.032(2) 0.030(2) 0.0007(16) -0.0014(18) 0.0147(18)
C4_7 0.0219(19) 0.030(2) 0.040(2) -0.0031(17) 0.0079(17) -0.0036(16)
Bi1_11 0.01430(6) 0.01333(6) 0.01677(6) 0.00060(5) 0.00550(4) 0.00126(5)

_geom_special_details            
;
 All esds (except the esd in the dihedral angle between two l.s. planes)
 are estimated using the full covariance matrix.  The cell esds are taken
 into account individually in the estimation of esds in distances, angles
 and torsion angles; correlations between esds in cell parameters are only
 used when they are defined by crystal symmetry.  An approximate (isotropic)
 treatment of cell esds is used for estimating esds involving l.s. planes.
;

loop_
_geom_bond_atom_site_label_1
_geom_bond_atom_site_label_2
_geom_bond_distance
_geom_bond_site_symmetry_2
_geom_bond_publ_flag
Bi1_1 P3_1 2.6890(9) . ?
Bi1_1 P2_1 2.6971(9) . ?
Bi1_1 P1_1 2.7011(9) . ?
P1_1 C1_2 1.902(4) . ?
P1_1 C1_3 1.916(4) . ?
P2_1 C1_5 1.897(3) . ?
P2_1 C1_4 1.910(4) . ?
P3_1 C1_7 1.897(4) . ?
P3_1 C1_6 1.912(3) . ?
C1_2 C3_2 1.535(5) . ?
C1_2 C2_2 1.536(5) . ?
C1_2 C4_2 1.545(5) . ?
C2_2 H2A_2 0.9800 . ?
C2_2 H2B_2 0.9800 . ?
C2_2 H2C_2 0.9800 . ?
C3_2 H3A_2 0.9800 . ?
C3_2 H3B_2 0.9800 . ?
C3_2 H3C_2 0.9800 . ?
C4_2 H4A_2 0.9800 . ?
C4_2 H4B_2 0.9800 . ?
C4_2 H4C_2 0.9800 . ?
C1_3 C2_3 1.513(5) . ?
C1_3 C3_3 1.533(5) . ?
C1_3 C4_3 1.535(5) . ?
C2_3 H2A_3 0.9800 . ?
C2_3 H2B_3 0.9800 . ?
C2_3 H2C_3 0.9800 . ?
C3_3 H3A_3 0.9800 . ?
C3_3 H3B_3 0.9800 . ?
C3_3 H3C_3 0.9800 . ?
C4_3 H4A_3 0.9800 . ?
C4_3 H4B_3 0.9800 . ?
C4_3 H4C_3 0.9800 . ?
C1_4 C3_4 1.520(6) . ?
C1_4 C4_4 1.538(5) . ?
C1_4 C2_4 1.546(5) . ?
C2_4 H2A_4 0.9800 . ?
C2_4 H2B_4 0.9800 . ?
C2_4 H2C_4 0.9800 . ?
C3_4 H3A_4 0.9800 . ?
C3_4 H3B_4 0.9800 . ?
C3_4 H3C_4 0.9800 . ?
C4_4 H4A_4 0.9800 . ?
C4_4 H4B_4 0.9800 . ?
C4_4 H4C_4 0.9800 . ?
C1_5 C3_5 1.529(5) . ?
C1_5 C4_5 1.539(5) . ?
C1_5 C2_5 1.539(5) . ?
C2_5 H2A_5 0.9800 . ?
C2_5 H2B_5 0.9800 . ?
C2_5 H2C_5 0.9800 . ?
C3_5 H3A_5 0.9800 . ?
C3_5 H3B_5 0.9800 . ?
C3_5 H3C_5 0.9800 . ?
C4_5 H4A_5 0.9800 . ?
C4_5 H4B_5 0.9800 . ?
C4_5 H4C_5 0.9800 . ?
C1_6 C3_6 1.530(5) . ?
C1_6 C2_6 1.538(5) . ?
C1_6 C4_6 1.541(5) . ?
C2_6 H2A_6 0.9800 . ?
C2_6 H2B_6 0.9800 . ?
C2_6 H2C_6 0.9800 . ?
C3_6 H3A_6 0.9800 . ?
C3_6 H3B_6 0.9800 . ?
C3_6 H3C_6 0.9800 . ?
C4_6 H4A_6 0.9800 . ?
C4_6 H4B_6 0.9800 . ?
C4_6 H4C_6 0.9800 . ?
C1_7 C3_7 1.522(5) . ?
C1_7 C2_7 1.541(5) . ?
C1_7 C4_7 1.548(5) . ?
C2_7 H2A_7 0.9800 . ?
C2_7 H2B_7 0.9800 . ?
C2_7 H2C_7 0.9800 . ?
C3_7 H3A_7 0.9800 . ?
C3_7 H3B_7 0.9800 . ?
C3_7 H3C_7 0.9800 . ?
C4_7 H4A_7 0.9800 . ?
C4_7 H4B_7 0.9800 . ?
C4_7 H4C_7 0.9800 . ?
Bi1_11 P2_11 2.6942 . ?
Bi1_11 P3_11 2.6942 . ?
Bi1_11 P1_11 2.6942 . ?
P1_11 C1_12 1.8577 . ?
P1_11 C1_13 1.8578 . ?
P2_11 C1_14 1.8576 . ?
P2_11 C1_15 1.8578 . ?
P3_11 C1_16 1.8579 . ?
P3_11 C1_17 1.8579 . ?
C1_12 C3_12 1.5545 . ?
C1_12 C2_12 1.5546 . ?
C1_12 C4_12 1.5549 . ?
C2_12 H2A_12 0.9800 . ?
C2_12 H2B_12 0.9800 . ?
C2_12 H2C_12 0.9800 . ?
C3_12 H3A_12 0.9800 . ?
C3_12 H3B_12 0.9800 . ?
C3_12 H3C_12 0.9800 . ?
C4_12 H4A_12 0.9800 . ?
C4_12 H4B_12 0.9800 . ?
C4_12 H4C_12 0.9800 . ?
C1_13 C4_13 1.5531 . ?
C1_13 C2_13 1.5538 . ?
C1_13 C3_13 1.5539 . ?
C2_13 H2A_13 0.9800 . ?
C2_13 H2B_13 0.9800 . ?
C2_13 H2C_13 0.9800 . ?
C3_13 H3A_13 0.9800 . ?
C3_13 H3B_13 0.9800 . ?
C3_13 H3C_13 0.9800 . ?
C4_13 H4A_13 0.9800 . ?
C4_13 H4B_13 0.9800 . ?
C4_13 H4C_13 0.9800 . ?
C1_14 C3_14 1.5535 . ?
C1_14 C4_14 1.5538 . ?
C1_14 C2_14 1.5540 . ?
C2_14 H2A_14 0.9800 . ?
C2_14 H2B_14 0.9800 . ?
C2_14 H2C_14 0.9800 . ?
C3_14 H3A_14 0.9800 . ?
C3_14 H3B_14 0.9800 . ?
C3_14 H3C_14 0.9800 . ?
C4_14 H4A_14 0.9800 . ?
C4_14 H4B_14 0.9800 . ?
C4_14 H4C_14 0.9800 . ?
C1_15 C2_15 1.5541 . ?
C1_15 C3_15 1.5544 . ?
C1_15 C4_15 1.5554 . ?
C2_15 H2A_15 0.9800 . ?
C2_15 H2B_15 0.9800 . ?
C2_15 H2C_15 0.9800 . ?
C3_15 H3A_15 0.9800 . ?
C3_15 H3B_15 0.9800 . ?
C3_15 H3C_15 0.9800 . ?
C4_15 H4A_15 0.9800 . ?
C4_15 H4B_15 0.9800 . ?
C4_15 H4C_15 0.9800 . ?
C1_16 C3_16 1.5536 . ?
C1_16 C2_16 1.5538 . ?
C1_16 C4_16 1.5540 . ?
C2_16 H2A_16 0.9800 . ?
C2_16 H2B_16 0.9800 . ?
C2_16 H2C_16 0.9800 . ?
C3_16 H3A_16 0.9800 . ?
C3_16 H3B_16 0.9800 . ?
C3_16 H3C_16 0.9800 . ?
C4_16 H4A_16 0.9800 . ?
C4_16 H4B_16 0.9800 . ?
C4_16 H4C_16 0.9800 . ?
C1_17 C2_17 1.5534 . ?
C1_17 C4_17 1.5540 . ?
C1_17 C3_17 1.5541 . ?
C2_17 H2A_17 0.9800 . ?
C2_17 H2B_17 0.9800 . ?
C2_17 H2C_17 0.9800 . ?
C3_17 H3A_17 0.9800 . ?
C3_17 H3B_17 0.9800 . ?
C3_17 H3C_17 0.9800 . ?
C4_17 H4A_17 0.9800 . ?
C4_17 H4B_17 0.9800 . ?
C4_17 H4C_17 0.9800 . ?

loop_
_geom_angle_atom_site_label_1
_geom_angle_atom_site_label_2
_geom_angle_atom_site_label_3
_geom_angle
_geom_angle_site_symmetry_1
_geom_angle_site_symmetry_3
_geom_angle_publ_flag
P3_1 Bi1_1 P2_1 105.93(3) . . ?
P3_1 Bi1_1 P1_1 104.11(3) . . ?
P2_1 Bi1_1 P1_1 106.87(3) . . ?
C1_2 P1_1 C1_3 110.56(16) . . ?
C1_2 P1_1 Bi1_1 96.09(11) . . ?
C1_3 P1_1 Bi1_1 109.68(11) . . ?
C1_5 P2_1 C1_4 110.35(16) . . ?
C1_5 P2_1 Bi1_1 109.16(11) . . ?
C1_4 P2_1 Bi1_1 96.28(12) . . ?
C1_7 P3_1 C1_6 110.37(16) . . ?
C1_7 P3_1 Bi1_1 111.12(12) . . ?
C1_6 P3_1 Bi1_1 96.43(11) . . ?
C3_2 C1_2 C2_2 108.5(3) . . ?
C3_2 C1_2 C4_2 108.0(3) . . ?
C2_2 C1_2 C4_2 106.9(3) . . ?
C3_2 C1_2 P1_1 104.3(2) . . ?
C2_2 C1_2 P1_1 110.6(2) . . ?
C4_2 C1_2 P1_1 118.2(3) . . ?
C1_2 C2_2 H2A_2 109.5 . . ?
C1_2 C2_2 H2B_2 109.5 . . ?
H2A_2 C2_2 H2B_2 109.5 . . ?
C1_2 C2_2 H2C_2 109.5 . . ?
H2A_2 C2_2 H2C_2 109.5 . . ?
H2B_2 C2_2 H2C_2 109.5 . . ?
C1_2 C3_2 H3A_2 109.5 . . ?
C1_2 C3_2 H3B_2 109.5 . . ?
H3A_2 C3_2 H3B_2 109.5 . . ?
C1_2 C3_2 H3C_2 109.5 . . ?
H3A_2 C3_2 H3C_2 109.5 . . ?
H3B_2 C3_2 H3C_2 109.5 . . ?
C1_2 C4_2 H4A_2 109.5 . . ?
C1_2 C4_2 H4B_2 109.5 . . ?
H4A_2 C4_2 H4B_2 109.5 . . ?
C1_2 C4_2 H4C_2 109.5 . . ?
H4A_2 C4_2 H4C_2 109.5 . . ?
H4B_2 C4_2 H4C_2 109.5 . . ?
C2_3 C1_3 C3_3 107.0(3) . . ?
C2_3 C1_3 C4_3 110.5(3) . . ?
C3_3 C1_3 C4_3 109.0(3) . . ?
C2_3 C1_3 P1_1 105.1(2) . . ?
C3_3 C1_3 P1_1 107.3(3) . . ?
C4_3 C1_3 P1_1 117.4(2) . . ?
C1_3 C2_3 H2A_3 109.5 . . ?
C1_3 C2_3 H2B_3 109.5 . . ?
H2A_3 C2_3 H2B_3 109.5 . . ?
C1_3 C2_3 H2C_3 109.5 . . ?
H2A_3 C2_3 H2C_3 109.5 . . ?
H2B_3 C2_3 H2C_3 109.5 . . ?
C1_3 C3_3 H3A_3 109.5 . . ?
C1_3 C3_3 H3B_3 109.5 . . ?
H3A_3 C3_3 H3B_3 109.5 . . ?
C1_3 C3_3 H3C_3 109.5 . . ?
H3A_3 C3_3 H3C_3 109.5 . . ?
H3B_3 C3_3 H3C_3 109.5 . . ?
C1_3 C4_3 H4A_3 109.5 . . ?
C1_3 C4_3 H4B_3 109.5 . . ?
H4A_3 C4_3 H4B_3 109.5 . . ?
C1_3 C4_3 H4C_3 109.5 . . ?
H4A_3 C4_3 H4C_3 109.5 . . ?
H4B_3 C4_3 H4C_3 109.5 . . ?
C3_4 C1_4 C4_4 108.9(3) . . ?
C3_4 C1_4 C2_4 108.7(3) . . ?
C4_4 C1_4 C2_4 107.2(3) . . ?
C3_4 C1_4 P2_1 118.1(3) . . ?
C4_4 C1_4 P2_1 108.9(3) . . ?
C2_4 C1_4 P2_1 104.4(3) . . ?
C1_4 C2_4 H2A_4 109.5 . . ?
C1_4 C2_4 H2B_4 109.5 . . ?
H2A_4 C2_4 H2B_4 109.5 . . ?
C1_4 C2_4 H2C_4 109.5 . . ?
H2A_4 C2_4 H2C_4 109.5 . . ?
H2B_4 C2_4 H2C_4 109.5 . . ?
C1_4 C3_4 H3A_4 109.5 . . ?
C1_4 C3_4 H3B_4 109.5 . . ?
H3A_4 C3_4 H3B_4 109.5 . . ?
C1_4 C3_4 H3C_4 109.5 . . ?
H3A_4 C3_4 H3C_4 109.5 . . ?
H3B_4 C3_4 H3C_4 109.5 . . ?
C1_4 C4_4 H4A_4 109.5 . . ?
C1_4 C4_4 H4B_4 109.5 . . ?
H4A_4 C4_4 H4B_4 109.5 . . ?
C1_4 C4_4 H4C_4 109.5 . . ?
H4A_4 C4_4 H4C_4 109.5 . . ?
H4B_4 C4_4 H4C_4 109.5 . . ?
C3_5 C1_5 C4_5 109.5(3) . . ?
C3_5 C1_5 C2_5 109.3(3) . . ?
C4_5 C1_5 C2_5 107.0(3) . . ?
C3_5 C1_5 P2_1 117.9(2) . . ?
C4_5 C1_5 P2_1 104.6(2) . . ?
C2_5 C1_5 P2_1 108.0(2) . . ?
C1_5 C2_5 H2A_5 109.5 . . ?
C1_5 C2_5 H2B_5 109.5 . . ?
H2A_5 C2_5 H2B_5 109.5 . . ?
C1_5 C2_5 H2C_5 109.5 . . ?
H2A_5 C2_5 H2C_5 109.5 . . ?
H2B_5 C2_5 H2C_5 109.5 . . ?
C1_5 C3_5 H3A_5 109.5 . . ?
C1_5 C3_5 H3B_5 109.5 . . ?
H3A_5 C3_5 H3B_5 109.5 . . ?
C1_5 C3_5 H3C_5 109.5 . . ?
H3A_5 C3_5 H3C_5 109.5 . . ?
H3B_5 C3_5 H3C_5 109.5 . . ?
C1_5 C4_5 H4A_5 109.5 . . ?
C1_5 C4_5 H4B_5 109.5 . . ?
H4A_5 C4_5 H4B_5 109.5 . . ?
C1_5 C4_5 H4C_5 109.5 . . ?
H4A_5 C4_5 H4C_5 109.5 . . ?
H4B_5 C4_5 H4C_5 109.5 . . ?
C3_6 C1_6 C2_6 108.6(3) . . ?
C3_6 C1_6 C4_6 107.7(3) . . ?
C2_6 C1_6 C4_6 108.1(3) . . ?
C3_6 C1_6 P3_1 109.4(2) . . ?
C2_6 C1_6 P3_1 118.7(2) . . ?
C4_6 C1_6 P3_1 103.8(2) . . ?
C1_6 C2_6 H2A_6 109.5 . . ?
C1_6 C2_6 H2B_6 109.5 . . ?
H2A_6 C2_6 H2B_6 109.5 . . ?
C1_6 C2_6 H2C_6 109.5 . . ?
H2A_6 C2_6 H2C_6 109.5 . . ?
H2B_6 C2_6 H2C_6 109.5 . . ?
C1_6 C3_6 H3A_6 109.5 . . ?
C1_6 C3_6 H3B_6 109.5 . . ?
H3A_6 C3_6 H3B_6 109.5 . . ?
C1_6 C3_6 H3C_6 109.5 . . ?
H3A_6 C3_6 H3C_6 109.5 . . ?
H3B_6 C3_6 H3C_6 109.5 . . ?
C1_6 C4_6 H4A_6 109.5 . . ?
C1_6 C4_6 H4B_6 109.5 . . ?
H4A_6 C4_6 H4B_6 109.5 . . ?
C1_6 C4_6 H4C_6 109.5 . . ?
H4A_6 C4_6 H4C_6 109.5 . . ?
H4B_6 C4_6 H4C_6 109.5 . . ?
C3_7 C1_7 C2_7 107.6(3) . . ?
C3_7 C1_7 C4_7 109.6(3) . . ?
C2_7 C1_7 C4_7 108.3(3) . . ?
C3_7 C1_7 P3_1 108.1(3) . . ?
C2_7 C1_7 P3_1 106.5(3) . . ?
C4_7 C1_7 P3_1 116.3(3) . . ?
C1_7 C2_7 H2A_7 109.5 . . ?
C1_7 C2_7 H2B_7 109.5 . . ?
H2A_7 C2_7 H2B_7 109.5 . . ?
C1_7 C2_7 H2C_7 109.5 . . ?
H2A_7 C2_7 H2C_7 109.5 . . ?
H2B_7 C2_7 H2C_7 109.5 . . ?
C1_7 C3_7 H3A_7 109.5 . . ?
C1_7 C3_7 H3B_7 109.5 . . ?
H3A_7 C3_7 H3B_7 109.5 . . ?
C1_7 C3_7 H3C_7 109.5 . . ?
H3A_7 C3_7 H3C_7 109.5 . . ?
H3B_7 C3_7 H3C_7 109.5 . . ?
C1_7 C4_7 H4A_7 109.5 . . ?
C1_7 C4_7 H4B_7 109.5 . . ?
H4A_7 C4_7 H4B_7 109.5 . . ?
C1_7 C4_7 H4C_7 109.5 . . ?
H4A_7 C4_7 H4C_7 109.5 . . ?
H4B_7 C4_7 H4C_7 109.5 . . ?
P2_11 Bi1_11 P3_11 106.3 . . ?
P2_11 Bi1_11 P1_11 106.3 . . ?
P3_11 Bi1_11 P1_11 106.3 . . ?
C1_12 P1_11 C1_13 109.8 . . ?
C1_12 P1_11 Bi1_11 103.9 . . ?
C1_13 P1_11 Bi1_11 103.9 . . ?
C1_14 P2_11 C1_15 109.8 . . ?
C1_14 P2_11 Bi1_11 103.9 . . ?
C1_15 P2_11 Bi1_11 104.0 . . ?
C1_16 P3_11 C1_17 109.8 . . ?
C1_16 P3_11 Bi1_11 103.9 . . ?
C1_17 P3_11 Bi1_11 104.0 . . ?
C3_12 C1_12 C2_12 109.0 . . ?
C3_12 C1_12 C4_12 109.0 . . ?
C2_12 C1_12 C4_12 109.2 . . ?
C3_12 C1_12 P1_11 110.1 . . ?
C2_12 C1_12 P1_11 109.7 . . ?
C4_12 C1_12 P1_11 109.9 . . ?
C1_12 C2_12 H2A_12 109.5 . . ?
C1_12 C2_12 H2B_12 109.5 . . ?
H2A_12 C2_12 H2B_12 109.5 . . ?
C1_12 C2_12 H2C_12 109.5 . . ?
H2A_12 C2_12 H2C_12 109.5 . . ?
H2B_12 C2_12 H2C_12 109.5 . . ?
C1_12 C3_12 H3A_12 109.5 . . ?
C1_12 C3_12 H3B_12 109.5 . . ?
H3A_12 C3_12 H3B_12 109.5 . . ?
C1_12 C3_12 H3C_12 109.5 . . ?
H3A_12 C3_12 H3C_12 109.5 . . ?
H3B_12 C3_12 H3C_12 109.5 . . ?
C1_12 C4_12 H4A_12 109.5 . . ?
C1_12 C4_12 H4B_12 109.5 . . ?
H4A_12 C4_12 H4B_12 109.5 . . ?
C1_12 C4_12 H4C_12 109.5 . . ?
H4A_12 C4_12 H4C_12 109.5 . . ?
H4B_12 C4_12 H4C_12 109.5 . . ?
C4_13 C1_13 C2_13 109.3 . . ?
C4_13 C1_13 C3_13 109.3 . . ?
C2_13 C1_13 C3_13 109.2 . . ?
C4_13 C1_13 P1_11 109.7 . . ?
C2_13 C1_13 P1_11 109.7 . . ?
C3_13 C1_13 P1_11 109.7 . . ?
C1_13 C2_13 H2A_13 109.5 . . ?
C1_13 C2_13 H2B_13 109.5 . . ?
H2A_13 C2_13 H2B_13 109.5 . . ?
C1_13 C2_13 H2C_13 109.5 . . ?
H2A_13 C2_13 H2C_13 109.5 . . ?
H2B_13 C2_13 H2C_13 109.5 . . ?
C1_13 C3_13 H3A_13 109.5 . . ?
C1_13 C3_13 H3B_13 109.5 . . ?
H3A_13 C3_13 H3B_13 109.5 . . ?
C1_13 C3_13 H3C_13 109.5 . . ?
H3A_13 C3_13 H3C_13 109.5 . . ?
H3B_13 C3_13 H3C_13 109.5 . . ?
C1_13 C4_13 H4A_13 109.5 . . ?
C1_13 C4_13 H4B_13 109.5 . . ?
H4A_13 C4_13 H4B_13 109.5 . . ?
C1_13 C4_13 H4C_13 109.5 . . ?
H4A_13 C4_13 H4C_13 109.5 . . ?
H4B_13 C4_13 H4C_13 109.5 . . ?
C3_14 C1_14 C4_14 109.3 . . ?
C3_14 C1_14 C2_14 109.2 . . ?
C4_14 C1_14 C2_14 109.2 . . ?
C3_14 C1_14 P2_11 109.6 . . ?
C4_14 C1_14 P2_11 109.8 . . ?
C2_14 C1_14 P2_11 109.7 . . ?
C1_14 C2_14 H2A_14 109.5 . . ?
C1_14 C2_14 H2B_14 109.5 . . ?
H2A_14 C2_14 H2B_14 109.5 . . ?
C1_14 C2_14 H2C_14 109.5 . . ?
H2A_14 C2_14 H2C_14 109.5 . . ?
H2B_14 C2_14 H2C_14 109.5 . . ?
C1_14 C3_14 H3A_14 109.5 . . ?
C1_14 C3_14 H3B_14 109.5 . . ?
H3A_14 C3_14 H3B_14 109.5 . . ?
C1_14 C3_14 H3C_14 109.5 . . ?
H3A_14 C3_14 H3C_14 109.5 . . ?
H3B_14 C3_14 H3C_14 109.5 . . ?
C1_14 C4_14 H4A_14 109.5 . . ?
C1_14 C4_14 H4B_14 109.5 . . ?
H4A_14 C4_14 H4B_14 109.5 . . ?
C1_14 C4_14 H4C_14 109.5 . . ?
H4A_14 C4_14 H4C_14 109.5 . . ?
H4B_14 C4_14 H4C_14 109.5 . . ?
C2_15 C1_15 C3_15 109.0 . . ?
C2_15 C1_15 C4_15 109.1 . . ?
C3_15 C1_15 C4_15 109.0 . . ?
C2_15 C1_15 P2_11 109.8 . . ?
C3_15 C1_15 P2_11 109.6 . . ?
C4_15 C1_15 P2_11 110.2 . . ?
C1_15 C2_15 H2A_15 109.5 . . ?
C1_15 C2_15 H2B_15 109.5 . . ?
H2A_15 C2_15 H2B_15 109.5 . . ?
C1_15 C2_15 H2C_15 109.5 . . ?
H2A_15 C2_15 H2C_15 109.5 . . ?
H2B_15 C2_15 H2C_15 109.5 . . ?
C1_15 C3_15 H3A_15 109.5 . . ?
C1_15 C3_15 H3B_15 109.5 . . ?
H3A_15 C3_15 H3B_15 109.5 . . ?
C1_15 C3_15 H3C_15 109.5 . . ?
H3A_15 C3_15 H3C_15 109.5 . . ?
H3B_15 C3_15 H3C_15 109.5 . . ?
C1_15 C4_15 H4A_15 109.5 . . ?
C1_15 C4_15 H4B_15 109.5 . . ?
H4A_15 C4_15 H4B_15 109.5 . . ?
C1_15 C4_15 H4C_15 109.5 . . ?
H4A_15 C4_15 H4C_15 109.5 . . ?
H4B_15 C4_15 H4C_15 109.5 . . ?
C3_16 C1_16 C2_16 109.3 . . ?
C3_16 C1_16 C4_16 109.3 . . ?
C2_16 C1_16 C4_16 109.3 . . ?
C3_16 C1_16 P3_11 109.6 . . ?
C2_16 C1_16 P3_11 109.7 . . ?
C4_16 C1_16 P3_11 109.6 . . ?
C1_16 C2_16 H2A_16 109.5 . . ?
C1_16 C2_16 H2B_16 109.5 . . ?
H2A_16 C2_16 H2B_16 109.5 . . ?
C1_16 C2_16 H2C_16 109.5 . . ?
H2A_16 C2_16 H2C_16 109.5 . . ?
H2B_16 C2_16 H2C_16 109.5 . . ?
C1_16 C3_16 H3A_16 109.5 . . ?
C1_16 C3_16 H3B_16 109.5 . . ?
H3A_16 C3_16 H3B_16 109.5 . . ?
C1_16 C3_16 H3C_16 109.5 . . ?
H3A_16 C3_16 H3C_16 109.5 . . ?
H3B_16 C3_16 H3C_16 109.5 . . ?
C1_16 C4_16 H4A_16 109.5 . . ?
C1_16 C4_16 H4B_16 109.5 . . ?
H4A_16 C4_16 H4B_16 109.5 . . ?
C1_16 C4_16 H4C_16 109.5 . . ?
H4A_16 C4_16 H4C_16 109.5 . . ?
H4B_16 C4_16 H4C_16 109.5 . . ?
C2_17 C1_17 C4_17 109.3 . . ?
C2_17 C1_17 C3_17 109.3 . . ?
C4_17 C1_17 C3_17 109.3 . . ?
C2_17 C1_17 P3_11 109.6 . . ?
C4_17 C1_17 P3_11 109.6 . . ?
C3_17 C1_17 P3_11 109.7 . . ?
C1_17 C2_17 H2A_17 109.5 . . ?
C1_17 C2_17 H2B_17 109.5 . . ?
H2A_17 C2_17 H2B_17 109.5 . . ?
C1_17 C2_17 H2C_17 109.5 . . ?
H2A_17 C2_17 H2C_17 109.5 . . ?
H2B_17 C2_17 H2C_17 109.5 . . ?
C1_17 C3_17 H3A_17 109.5 . . ?
C1_17 C3_17 H3B_17 109.5 . . ?
H3A_17 C3_17 H3B_17 109.5 . . ?
C1_17 C3_17 H3C_17 109.5 . . ?
H3A_17 C3_17 H3C_17 109.5 . . ?
H3B_17 C3_17 H3C_17 109.5 . . ?
C1_17 C4_17 H4A_17 109.5 . . ?
C1_17 C4_17 H4B_17 109.5 . . ?
H4A_17 C4_17 H4B_17 109.5 . . ?
C1_17 C4_17 H4C_17 109.5 . . ?
H4A_17 C4_17 H4C_17 109.5 . . ?
H4B_17 C4_17 H4C_17 109.5 . . ?

_refine_diff_density_max         2.082
_refine_diff_density_min         -0.910
_refine_diff_density_rms         0.143

_shelx_res_file                  
;
TITL KaOb025Mo_a.res in P2(1)/c
    KaOb025Mo_a.res
    created by SHELXL-2018/3 at 08:14:19 on 10-Feb-2021
REM Old TITL KaOb025Mo in P2(1)/c
REM SHELXT solution in P2(1)/c
REM R1 0.053,  Rweak 0.004,  Alpha 0.101,  Orientation as input
REM Formula found by SHELXT:  C25 P3 Bi
CELL  0.71073  11.5915  16.9444  16.3179   90.000  108.020   90.000
ZERR    4  0.0004   0.0004   0.0005    0.000    0.003    0.000
LATT  1
SYMM -X, 1/2+Y, 1/2-Z
SFAC  C  H  P  BI
UNIT 96 216 12 4
TEMP -173
SIZE 0.06 0.09 0.12
L.S. 10
BOND $H
LIST 4
REM damp 1000
acta 52
FMAP 2
PLAN 5
REM SADI_tbu 0.001 c1 c2 c1 c3 c1 c4
REM SADI_tbu 0.002 c2 c3 c3 c4 c4 c2
REM sadi_bip3 0.001 bi1 p1 bi1 p2 bi1 p3
REM sadi_bip3 0.003 p1 p2 p2 p3 p3 p1
REM sadi 0.001 p1_1 c1_2 p1_1 c1_3 p2_1 c1_4 =
REM            P2_1 C1_5 P3_1 C1_6 P3_1 C1_7 =
REM            P1_11 C1_12 P1_11 C1_13 P2_11 C1_14 =
REM            P2_11 C1_15 P3_11 C1_16 P3_11 C1_17
REM sadi 0.003 bi1_1 c1_2 bi1_1 c1_3 bi1_1 c1_4 =
REM            BI1_1 C1_5 BI1_1 C1_6 BI1_1 C1_7 =
REM            BI1_11 C1_12 BI1_11 C1_13 BI1_11 C1_14 =
REM            BI1_11 C1_15 BI1_11 C1_16 BI1_11 C1_17
REM SADI 0.003 c1_2  c1_3   c1_4  c1_5   c1_6 c1_7 =
REM            C1_12 C1_13  C1_14 C1_15  C1_16 C1_17
eadp bi1_1 bi1_11
REM simu 0.005 bi1_1 > c4_17

WGHT    0.034800    0.821700
FVAR       0.23669   0.96078   0.02470
Part 1 21
Resi 1 BiP3
BI1   4    0.333496    0.700038    0.661145    21.00000    0.01430    0.01333 =
         0.01677    0.00060    0.00550    0.00126
P1    3    0.523204    0.692466    0.598356    21.00000    0.01498    0.01644 =
         0.01914   -0.00306    0.00579   -0.00016
P2    3    0.192177    0.573626    0.598863    21.00000    0.01610    0.01246 =
         0.02803    0.00106    0.00862    0.00069
P3    3    0.206947    0.826471    0.582233    21.00000    0.01803    0.01740 =
         0.02202    0.00107    0.00656    0.00036
Resi 0
RESI 2 TBU
C1    1    0.645615    0.707651    0.705892    21.00000    0.01444    0.02485 =
         0.02182   -0.00301    0.00440   -0.00125
C2    1    0.770024    0.719438    0.692597    21.00000    0.01708    0.05645 =
         0.03101   -0.00691    0.00484   -0.00215
AFIX 137
H2A   2    0.833940    0.714811    0.748110    21.00000   -1.50000
H2B   2    0.773493    0.771924    0.668241    21.00000   -1.50000
H2C   2    0.781999    0.679098    0.652959    21.00000   -1.50000
AFIX   0
C3    1    0.647837    0.629664    0.754188    21.00000    0.02908    0.03037 =
         0.02646    0.00108   -0.00378    0.00631
AFIX 137
H3A   2    0.659842    0.585710    0.718644    21.00000   -1.50000
H3B   2    0.570652    0.622795    0.766166    21.00000   -1.50000
H3C   2    0.714435    0.630687    0.808595    21.00000   -1.50000
AFIX   0
C4    1    0.629174    0.775569    0.764444    21.00000    0.02725    0.02944 =
         0.02130   -0.00595    0.00502   -0.00639
AFIX 137
H4A   2    0.698503    0.776649    0.817259    21.00000   -1.50000
H4B   2    0.554345    0.767248    0.779258    21.00000   -1.50000
H4C   2    0.624244    0.825899    0.733959    21.00000   -1.50000
AFIX   0
RESI 0
RESI 3 TBU
C1    1    0.517996    0.780309    0.523378    21.00000    0.01944    0.02117 =
         0.02335    0.00249    0.00896   -0.00034
C2    1    0.403542    0.768552    0.448533    21.00000    0.03191    0.02952 =
         0.02166    0.00458    0.00866   -0.00043
AFIX 137
H2A   2    0.332603    0.774750    0.468569    21.00000   -1.50000
H2B   2    0.403533    0.715449    0.424737    21.00000   -1.50000
H2C   2    0.400350    0.807842    0.403813    21.00000   -1.50000
AFIX   0
C3    1    0.625154    0.771514    0.487699    21.00000    0.03305    0.03907 =
         0.03665    0.00852    0.02014    0.00170
AFIX 137
H3A   2    0.624978    0.718240    0.464282    21.00000   -1.50000
H3B   2    0.701269    0.780259    0.534102    21.00000   -1.50000
H3C   2    0.617699    0.810422    0.441911    21.00000   -1.50000
AFIX   0
C4    1    0.520703    0.863336    0.561544    21.00000    0.03772    0.01994 =
         0.03741    0.00137    0.01607   -0.00436
AFIX 137
H4A   2    0.511161    0.902748    0.515969    21.00000   -1.50000
H4B   2    0.598385    0.871577    0.606543    21.00000   -1.50000
H4C   2    0.454292    0.868692    0.586489    21.00000   -1.50000
AFIX   0
RESI 0
RESI 4 TBU
C1    1    0.191446    0.533392    0.708037    21.00000    0.03691    0.01663 =
         0.03833    0.00374    0.02526    0.00180
C2    1    0.110452    0.591665    0.738390    21.00000    0.06052    0.02622 =
         0.05592    0.00612    0.04484    0.00318
AFIX 137
H2A   2    0.029555    0.593307    0.695761    21.00000   -1.50000
H2B   2    0.146690    0.644454    0.744666    21.00000   -1.50000
H2C   2    0.103762    0.574178    0.793987    21.00000   -1.50000
AFIX   0
C3    1    0.312272    0.525481    0.778785    21.00000    0.05638    0.02852 =
         0.02762    0.00861    0.01842    0.00513
AFIX 137
H3A   2    0.298616    0.504464    0.830970    21.00000   -1.50000
H3B   2    0.351004    0.577403    0.791205    21.00000   -1.50000
H3C   2    0.365070    0.489475    0.759778    21.00000   -1.50000
AFIX   0
C4    1    0.126861    0.452910    0.694364    21.00000    0.04886    0.01884 =
         0.06524    0.00462    0.03617   -0.00326
AFIX 137
H4A   2    0.103765    0.439342    0.745546    21.00000   -1.50000
H4B   2    0.181673    0.412418    0.684776    21.00000   -1.50000
H4C   2    0.054002    0.455700    0.644059    21.00000   -1.50000
AFIX   0
RESI 0
RESI 5 TBU
C1    1    0.276410    0.503706    0.546611    21.00000    0.01675    0.01393 =
         0.02455   -0.00249    0.00665   -0.00024
C2    1    0.194785    0.431481    0.513348    21.00000    0.02602    0.01871 =
         0.03988   -0.00915    0.00749   -0.00591
AFIX 137
H2A   2    0.111538    0.449106    0.484588    21.00000   -1.50000
H2B   2    0.195948    0.397162    0.561938    21.00000   -1.50000
H2C   2    0.224907    0.402197    0.472342    21.00000   -1.50000
AFIX   0
C3    1    0.402493    0.475794    0.600567    21.00000    0.02304    0.01939 =
         0.02698   -0.00480    0.00568    0.00431
AFIX 137
H3A   2    0.438200    0.443614    0.564729    21.00000   -1.50000
H3B   2    0.395719    0.444196    0.649171    21.00000   -1.50000
H3C   2    0.454357    0.521687    0.622378    21.00000   -1.50000
AFIX   0
C4    1    0.285934    0.548660    0.467026    21.00000    0.02890    0.02605 =
         0.02473   -0.00168    0.00760    0.00134
AFIX 137
H4A   2    0.339852    0.594182    0.485647    21.00000   -1.50000
H4B   2    0.205218    0.566912    0.432714    21.00000   -1.50000
H4C   2    0.318797    0.513518    0.432029    21.00000   -1.50000
AFIX   0
RESI 0
RESI 6 TBU
C1    1    0.192709    0.875662    0.684123    21.00000    0.02306    0.01641 =
         0.02593   -0.00286    0.00923    0.00525
C2    1    0.149261    0.825674    0.747570    21.00000    0.03112    0.02317 =
         0.02399   -0.00132    0.01069    0.00282
AFIX 137
H2A   2    0.142591    0.859157    0.794866    21.00000   -1.50000
H2B   2    0.207701    0.783255    0.770811    21.00000   -1.50000
H2C   2    0.069808    0.802760    0.717460    21.00000   -1.50000
AFIX   0
C3    1    0.111224    0.948487    0.659232    21.00000    0.03759    0.02185 =
         0.03955    0.00098    0.01678    0.01274
AFIX 137
H3A   2    0.121726    0.981699    0.710193    21.00000   -1.50000
H3B   2    0.026303    0.931823    0.636489    21.00000   -1.50000
H3C   2    0.133467    0.978568    0.615076    21.00000   -1.50000
AFIX   0
C4    1    0.322420    0.904438    0.731229    21.00000    0.02837    0.02418 =
         0.03840   -0.01059    0.01298   -0.00058
AFIX 137
H4A   2    0.349198    0.940341    0.693642    21.00000   -1.50000
H4B   2    0.377331    0.859023    0.745943    21.00000   -1.50000
H4C   2    0.323229    0.932251    0.784060    21.00000   -1.50000
AFIX   0
RESI 0
RESI 7 TBU
C1    1    0.051853    0.796552    0.508514    21.00000    0.01932    0.02352 =
         0.02373   -0.00200    0.00072    0.00290
C2    1    0.074136    0.740556    0.440551    21.00000    0.02351    0.03064 =
         0.02118   -0.00556   -0.00002    0.00176
AFIX 137
H2A   2    0.115389    0.692836    0.468976    21.00000   -1.50000
H2B   2    0.124898    0.767116    0.410836    21.00000   -1.50000
H2C   2   -0.003707    0.726102    0.398616    21.00000   -1.50000
AFIX   0
C3    1   -0.010799    0.870006    0.461765    21.00000    0.03776    0.03245 =
         0.02981    0.00069   -0.00139    0.01467
AFIX 137
H3A   2   -0.082840    0.854534    0.414621    21.00000   -1.50000
H3B   2    0.045165    0.898892    0.438315    21.00000   -1.50000
H3C   2   -0.035070    0.903896    0.502252    21.00000   -1.50000
AFIX   0
C4    1   -0.032677    0.754368    0.551738    21.00000    0.02188    0.02987 =
         0.04014   -0.00312    0.00790   -0.00359
AFIX 137
H4A   2   -0.106437    0.736876    0.507347    21.00000   -1.50000
H4B   2   -0.054409    0.790981    0.591075    21.00000   -1.50000
H4C   2    0.009300    0.708539    0.584160    21.00000   -1.50000
AFIX   6
RESI 0

PART 2 -21
RESI 11 BiP3
BI1   4    0.285497    0.712524    0.559796   -21.00000    0.01430    0.01333 =
         0.01677    0.00060    0.00550    0.00126
P1    3    0.498460    0.788200    0.626360   -21.00000   10.02470
P2    3    0.312347    0.569834    0.636241   -21.00000   10.02470
P3    3    0.122112    0.791193    0.615575   -21.00000   10.02470
RESI 12 tbu
C1    1    0.558629    0.797498    0.533676   -21.00000   10.02470
C2    1    0.479637    0.856782    0.466924   -21.00000   10.02470
AFIX  33
H2A   2    0.395602    0.837967    0.446820   -21.00000   -1.50000
H2B   2    0.482415    0.908655    0.494026   -21.00000   -1.50000
H2C   2    0.511100    0.861094    0.417846   -21.00000   -1.50000
AFIX   5
C3    1    0.691593    0.827991    0.565035   -21.00000   10.02470
AFIX  33
H3A   2    0.742020    0.790916    0.607170   -21.00000   -1.50000
H3B   2    0.722635    0.832361    0.515763   -21.00000   -1.50000
H3C   2    0.693951    0.879922    0.591943   -21.00000   -1.50000
AFIX   5
C4    1    0.555808    0.715788    0.489728   -21.00000   10.02470
AFIX  33
H4A   2    0.472221    0.696144    0.469762   -21.00000   -1.50000
H4B   2    0.586646    0.721246    0.440463   -21.00000   -1.50000
H4C   2    0.606778    0.678474    0.531262   -21.00000   -1.50000
AFIX   5
RESI 13 tbu
C1    1    0.592580    0.717299    0.706201   -21.00000   10.02470
C2    1    0.541719    0.709225    0.783436   -21.00000   10.02470
AFIX  33
H2A   2    0.457794    0.690272    0.762657   -21.00000   -1.50000
H2B   2    0.591333    0.671552    0.825214   -21.00000   -1.50000
H2C   2    0.543953    0.760758    0.811148   -21.00000   -1.50000
AFIX   5
C3    1    0.589949    0.635227    0.663167   -21.00000   10.02470
AFIX  33
H3A   2    0.506144    0.616085    0.642116   -21.00000   -1.50000
H3B   2    0.622683    0.639926    0.614736   -21.00000   -1.50000
H3C   2    0.639360    0.597909    0.705508   -21.00000   -1.50000
AFIX   5
C4    1    0.725561    0.747342    0.739431   -21.00000   10.02470
AFIX  33
H4A   2    0.757889    0.752493    0.690846   -21.00000   -1.50000
H4B   2    0.727663    0.798847    0.767176   -21.00000   -1.50000
H4C   2    0.775043    0.709642    0.781241   -21.00000   -1.50000
AFIX   5
RESI 14 tbu
C1    1    0.263075    0.499478    0.544706   -21.00000   10.02470
C2    1    0.357146    0.498859    0.494453   -21.00000   10.02470
AFIX  33
H2A   2    0.363606    0.551930    0.472403   -21.00000   -1.50000
H2B   2    0.436401    0.482478    0.533111   -21.00000   -1.50000
H2C   2    0.330756    0.461777    0.446152   -21.00000   -1.50000
AFIX   5
C3    1    0.253287    0.415206    0.579466   -21.00000   10.02470
AFIX  33
H3A   2    0.332457    0.399127    0.618495   -21.00000   -1.50000
H3B   2    0.193422    0.415210    0.610712   -21.00000   -1.50000
H3C   2    0.227808    0.378119    0.531118   -21.00000   -1.50000
AFIX   5
C4    1    0.137375    0.524706    0.482875   -21.00000   10.02470
AFIX  33
H4A   2    0.143267    0.577861    0.460837   -21.00000   -1.50000
H4B   2    0.111980    0.487539    0.434597   -21.00000   -1.50000
H4C   2    0.077595    0.524630    0.514192   -21.00000   -1.50000
AFIX   5
RESI 15 tbu
C1    1    0.200297    0.570415    0.696665   -21.00000   10.02470
C2    1    0.241257    0.629405    0.773144   -21.00000   10.02470
AFIX  33
H2A   2    0.320782    0.613528    0.811814   -21.00000   -1.50000
H2B   2    0.246860    0.682549    0.750984   -21.00000   -1.50000
H2C   2    0.181959    0.629335    0.804860   -21.00000   -1.50000
AFIX   5
C3    1    0.074160    0.596151    0.635795   -21.00000   10.02470
AFIX  33
H3A   2    0.047749    0.559187    0.587385   -21.00000   -1.50000
H3B   2    0.015151    0.596139    0.667749   -21.00000   -1.50000
H3C   2    0.080052    0.649353    0.613873   -21.00000   -1.50000
AFIX   5
C4    1    0.189381    0.486538    0.732278   -21.00000   10.02470
AFIX  33
H4A   2    0.163564    0.449081    0.684298   -21.00000   -1.50000
H4B   2    0.268298    0.470311    0.771553   -21.00000   -1.50000
H4C   2    0.129404    0.487372    0.763422   -21.00000   -1.50000
AFIX   5
RESI 16 tbu
C1    1    0.015922    0.833885    0.515742   -21.00000   10.02470
C2    1   -0.059084    0.766773    0.458724   -21.00000   10.02470
AFIX  33
H2A   2   -0.004081    0.729691    0.443541   -21.00000   -1.50000
H2B   2   -0.105668    0.738856    0.490633   -21.00000   -1.50000
H2C   2   -0.114811    0.789442    0.406036   -21.00000   -1.50000
AFIX   5
C3    1   -0.071509    0.892562    0.539700   -21.00000   10.02470
AFIX  33
H3A   2   -0.024361    0.934942    0.575669   -21.00000   -1.50000
H3B   2   -0.127230    0.915172    0.486973   -21.00000   -1.50000
H3C   2   -0.118087    0.864585    0.571570   -21.00000   -1.50000
AFIX   5
C4    1    0.088957    0.878373    0.464702   -21.00000   10.02470
AFIX  33
H4A   2    0.144201    0.841493    0.449499   -21.00000   -1.50000
H4B   2    0.032772    0.900728    0.412014   -21.00000   -1.50000
H4C   2    0.135956    0.920952    0.500405   -21.00000   -1.50000
AFIX   5
RESI 17 tbu
C1    1    0.212116    0.871203    0.683972   -21.00000   10.02470
C2    1    0.300822    0.835174    0.767278   -21.00000   10.02470
AFIX  33
H2A   2    0.355554    0.798049    0.751850   -21.00000   -1.50000
H2B   2    0.348399    0.877454    0.803158   -21.00000   -1.50000
H2C   2    0.254475    0.807289    0.799380   -21.00000   -1.50000
AFIX   5
C3    1    0.285901    0.915912    0.633622   -21.00000   10.02470
AFIX  33
H3A   2    0.230135    0.938703    0.581024   -21.00000   -1.50000
H3B   2    0.333042    0.958180    0.669795   -21.00000   -1.50000
H3C   2    0.341055    0.879045    0.618297   -21.00000   -1.50000
AFIX   5
C4    1    0.125486    0.930030    0.708682   -21.00000   10.02470
AFIX  33
H4A   2    0.069427    0.952839    0.656215   -21.00000   -1.50000
H4B   2    0.079238    0.902092    0.740818   -21.00000   -1.50000
H4C   2    0.173162    0.972256    0.744595   -21.00000   -1.50000
AFIX   0
HKLF 4


REM  KaOb025Mo_a.res in P2(1)/c
REM wR2 = 0.0743, GooF = S = 1.059, Restrained GooF = 1.059 for all data
REM R1 = 0.0323 for 7209 Fo > 4sig(Fo) and 0.0490 for all 9096 data
REM 279 parameters refined using 0 restraints

END

WGHT      0.0348      0.8217

REM Highest difference peak  2.082,  deepest hole -0.910,  1-sigma level  0.143
Q1    1   0.3256  0.7088  0.5967  11.00000  0.05    2.08
Q2    1   0.2440  0.7034  0.5487  11.00000  0.05    1.81
Q3    1   0.3379  0.7091  0.7210  11.00000  0.05    1.51
Q4    1   0.2505  0.7013  0.6386  11.00000  0.05    1.03
Q5    1   0.4219  0.7020  0.6791  11.00000  0.05    0.99
;
_shelx_res_checksum              83002
_audit_creation_date             2021-02-05
_cell_oxdiff_length_a            11.5922(3)
_cell_oxdiff_length_b            16.9431(3)
_cell_oxdiff_length_c            16.3221(4)
_cell_oxdiff_angle_alpha         89.9777(18)
_cell_oxdiff_angle_beta          108.061(2)
_cell_oxdiff_angle_gamma         90.0588(18)
_cell_oxdiff_volume              3047.82(11)
_cell_oxdiff_measurement_reflns_used 14042
loop_
_exptl_crystal_face_index_h
_exptl_crystal_face_index_k
_exptl_crystal_face_index_l
_exptl_crystal_face_perp_dist
-1 1 2 0.0252
2 1 -2 0.0404
-2 -1 2 0.0471
0 2 1 0.0352
0 2 -1 0.0453
1 -1 -1 0.0456
-1 1 1 0.0170
1 0 -2 0.0416
1 -1 0 0.0345
-2 1 -2 0.0530
-1 -1 0 0.0487
-1 -2 -1 0.0614
0 -1 1 0.0312
1 -2 -1 0.0393
loop_
_exptl_oxdiff_crystal_face_indexfrac_h
_exptl_oxdiff_crystal_face_indexfrac_k
_exptl_oxdiff_crystal_face_indexfrac_l
_exptl_oxdiff_crystal_face_x
_exptl_oxdiff_crystal_face_y
_exptl_oxdiff_crystal_face_z
-0.9994 1.0002 2.0031 -0.0171 0.0264 0.0981
2.0010 0.9993 -2.0050 -0.0287 0.0665 -0.1191
-2.0010 -0.9993 2.0050 0.0287 -0.0665 0.1191
0.0013 1.9994 0.9999 -0.0491 0.0705 0.0415
0.0006 1.9971 -1.0052 -0.0922 0.0160 -0.0183
0.9998 -0.9991 -1.0005 0.0386 0.0008 -0.0682
-0.9998 0.9991 1.0005 -0.0386 -0.0008 0.0682
0.9999 -0.0011 -2.0044 -0.0183 -0.0048 -0.0923
1.0001 -0.9979 0.0021 0.0602 0.0280 -0.0384
-2.0014 0.9944 -2.0080 -0.1284 -0.1322 0.0112
-1.0010 -1.0004 0.0006 0.0104 -0.0713 0.0268
-1.0019 -2.0006 -1.0007 0.0241 -0.1202 -0.0089
-0.0001 -0.9980 1.0039 0.0569 0.0056 0.0241
0.9993 -1.9982 -0.9992 0.0740 -0.0208 -0.0740
_oxdiff_exptl_absorpt_empirical_full_min 0.884
_oxdiff_exptl_absorpt_empirical_full_max 1.132
_oxdiff_exptl_absorpt_empirical_details 
;
Empirical correction (ABSPACK) includes:
- Absorption correction using spherical harmonics
- Frame scaling
;
_diffrn_ambient_environment      N~2~
_diffrn_source_type              'PhotonJet (Mo) X-ray Source'
_diffrn_radiation_probe          x-ray
_diffrn_radiation_monochromator  mirror
_diffrn_measurement_device       'four-circle diffractometer'
_diffrn_detector                 'Hybrid Pixel Array Detector'
_diffrn_detector_type            HyPix
_diffrn_reflns_av_sigmaI/netI    0.0688
_diffrn_orient_matrix_type       
'CrysAlisPro convention (1999,Acta A55,543-557)'
_diffrn_orient_matrix_UB_11      0.0249294000
_diffrn_orient_matrix_UB_12      -0.0353404000
_diffrn_orient_matrix_UB_13      0.0215712000
_diffrn_orient_matrix_UB_21      0.0495917000
_diffrn_orient_matrix_UB_22      0.0216645000
_diffrn_orient_matrix_UB_23      0.0271247000
_diffrn_orient_matrix_UB_31      -0.0325773000
_diffrn_orient_matrix_UB_32      0.0058567000
_diffrn_orient_matrix_UB_33      0.0298026000
_diffrn_measurement_details      
;
List of Runs (angles in degrees, time in seconds):

  # Type    Start    End  Width  t~exp~   \w     \q     \k     \f   Frames
#--------------------------------------------------------------------------
  1  \w     18.00  52.00   0.50    6.50    --    8.52-117.00 -75.00   68
  2  \w     28.00  75.00   0.50    6.50    --    8.52-160.00 132.00   94
  3  \w    -20.00   5.00   0.50    6.50    --    8.52 -19.00 -90.00   50
  4  \w    -65.00  -7.00   0.50    6.50    --    8.52 -19.00   0.00  116
  5  \w    -26.00   6.00   0.50    6.50    --    8.52 -99.00-120.00   64
  6  \w    -26.00  42.00   0.50    6.50    --    8.52 -99.00 150.00  136
  7  \w    -26.00  23.00   0.50    6.50    --   -9.46 -99.00-180.00   98
  8  \w     -2.00  23.00   0.50    6.50    --   -9.46 -99.00-150.00   50
;
_diffrn_oxdiff_digest_frames     
;
01a5a067722bf776a66ae7548c061730d300676bb9f
;
_diffrn_oxdiff_digest_hkl        
;
01a0d0c74bbd84f0bb9f9aee65810bda8123bd
;
_reflns_odcompleteness_completeness 99.92
_reflns_odcompleteness_theta     26.32
_reflns_odcompleteness_iscentric 1
_chemical_oxdiff_formula         'Bi C24 P3 H54'

####################################################################### 
# 
# This file contains crystal structure data downloaded from the 
# Cambridge Structural Database (CSD) hosted by the Cambridge 
# Crystallographic Data Centre (CCDC).
# 
# Full information about CCDC data access policies and citation 
# guidelines are available at http://www.ccdc.cam.ac.uk/access/V1 
# 
# Audit and citation data items may have been added by the CCDC. 
# Please retain this information to preserve the provenance of 
# this file and to allow appropriate attribution of the data. 
# 
#######################################################################

data_srpx21a_1
_database_code_depnum_ccdc_archive 'CCDC 2451992'
loop_
_audit_author_name
_audit_author_address
'Sascha Reith'
;Philipps University Marburg
Germany
;
_audit_update_record             
;
2025-11-11 deposited with the CCDC.	2025-12-22 downloaded from the CCDC.
;
_audit_creation_date             2024-06-20
_audit_creation_method           
;
Olex2 1.5
(compiled 2024.02.16 svn.r378c4104 for OlexSys, GUI svn.r6928)
;
_chemical_name_common            ?
_chemical_name_systematic        ?
_chemical_formula_moiety         'C30 H60 Bi P3'
_chemical_formula_sum            'C30 H60 Bi P3'
_chemical_formula_weight         722.67
_chemical_melting_point          ?
loop_
_atom_type_symbol
_atom_type_description
_atom_type_scat_dispersion_real
_atom_type_scat_dispersion_imag
_atom_type_scat_source
C C 0.0033 0.0016 'International Tables Vol C Tables 4.2.6.8 and 6.1.1.4'
H H 0.0000 0.0000 'International Tables Vol C Tables 4.2.6.8 and 6.1.1.4'
Bi Bi -4.1077 10.2566 'International Tables Vol C Tables 4.2.6.8 and 6.1.1.4'
P P 0.1023 0.0942 'International Tables Vol C Tables 4.2.6.8 and 6.1.1.4'

_shelx_space_group_comment       
;
The symmetry employed for this shelxl refinement is uniquely defined
by the following loop, which should always be used as a source of
symmetry information in preference to the above space-group names.
They are only intended as comments.
;
_space_group_crystal_system      triclinic
_space_group_IT_number           2
_space_group_name_H-M_alt        'P -1'
_space_group_name_Hall           '-P 1'
loop_
_space_group_symop_operation_xyz
'x, y, z'
'-x, -y, -z'

_cell_length_a                   10.6674(18)
_cell_length_b                   11.2245(18)
_cell_length_c                   16.111(3)
_cell_angle_alpha                105.555(10)
_cell_angle_beta                 90.969(10)
_cell_angle_gamma                115.023(9)
_cell_volume                     1665.1(5)
_cell_formula_units_Z            2
_cell_measurement_reflns_used    9121
_cell_measurement_temperature    100.00
_cell_measurement_theta_max      29.936
_cell_measurement_theta_min      2.336
_shelx_estimated_absorpt_T_max   0.772
_shelx_estimated_absorpt_T_min   0.568
_exptl_absorpt_coefficient_mu    5.455
_exptl_absorpt_correction_T_max  0.7460
_exptl_absorpt_correction_T_min  0.6323
_exptl_absorpt_correction_type   multi-scan
_exptl_absorpt_process_details   
;
SADABS-2016/2 (Bruker,2016/2) was used for absorption correction.
wR2(int) was 0.0915 before and 0.0603 after correction.
The Ratio of minimum to maximum transmission is 0.8476.
The \l/2 correction factor is Not present.
;
_exptl_absorpt_special_details   ?
_exptl_crystal_colour            'clear light orange'
_exptl_crystal_colour_lustre     clear
_exptl_crystal_colour_modifier   light
_exptl_crystal_colour_primary    orange
_exptl_crystal_density_diffrn    1.441
_exptl_crystal_density_meas      ?
_exptl_crystal_density_method    ?
_exptl_crystal_description       plate
_exptl_crystal_F_000             736
_exptl_crystal_size_max          0.117
_exptl_crystal_size_mid          0.106
_exptl_crystal_size_min          0.05
_exptl_transmission_factor_max   ?
_exptl_transmission_factor_min   ?
_diffrn_reflns_av_R_equivalents  0.0524
_diffrn_reflns_av_unetI/netI     0.0201
_diffrn_reflns_Laue_measured_fraction_full 1.000
_diffrn_reflns_Laue_measured_fraction_max 0.999
_diffrn_reflns_limit_h_max       15
_diffrn_reflns_limit_h_min       -15
_diffrn_reflns_limit_k_max       15
_diffrn_reflns_limit_k_min       -15
_diffrn_reflns_limit_l_max       22
_diffrn_reflns_limit_l_min       -22
_diffrn_reflns_number            138525
_diffrn_reflns_point_group_measured_fraction_full 1.000
_diffrn_reflns_point_group_measured_fraction_max 0.999
_diffrn_reflns_theta_full        25.242
_diffrn_reflns_theta_max         30.047
_diffrn_reflns_theta_min         2.102
_diffrn_ambient_temperature      100.00
_diffrn_detector_area_resol_mean ?
_diffrn_measured_fraction_theta_full 1.000
_diffrn_measured_fraction_theta_max 0.999
_diffrn_measurement_device_type  'Bruker Apex-II CCD'
_diffrn_measurement_method       ?
_diffrn_radiation_type           MoK\a
_diffrn_radiation_wavelength     0.71073
_diffrn_source                   ?
_diffrn_source_current           1.0
_diffrn_source_power             0.05
_diffrn_source_voltage           50.0
_reflns_Friedel_coverage         0.000
_reflns_Friedel_fraction_full    .
_reflns_Friedel_fraction_max     .
_reflns_number_gt                9285
_reflns_number_total             9739
_reflns_special_details          
;
 Reflections were merged by SHELXL according to the crystal
 class for the calculation of statistics and refinement.
 
 _reflns_Friedel_fraction is defined as the number of unique
 Friedel pairs measured divided by the number that would be
 possible theoretically, ignoring centric projections and
 systematic absences.
;
_reflns_threshold_expression     'I > 2\s(I)'
_computing_cell_refinement       'SAINT V8.40B (?, 2016)'
_computing_data_collection       ?
_computing_data_reduction        'SAINT V8.40B (?, 2016)'
_computing_molecular_graphics    'Olex2 1.5 (Dolomanov et al., 2009)'
_computing_publication_material  'Olex2 1.5 (Dolomanov et al., 2009)'
_computing_structure_refinement  'XL  (Sheldrick, 2008)'
_computing_structure_solution    'SHELXT 2018/2 (Sheldrick, 2018)'
_refine_diff_density_max         0.777
_refine_diff_density_min         -0.869
_refine_diff_density_rms         0.073
_refine_ls_extinction_coef       .
_refine_ls_extinction_method     none
_refine_ls_goodness_of_fit_ref   1.069
_refine_ls_hydrogen_treatment    constr
_refine_ls_matrix_type           full
_refine_ls_number_parameters     316
_refine_ls_number_reflns         9739
_refine_ls_number_restraints     0
_refine_ls_R_factor_all          0.0175
_refine_ls_R_factor_gt           0.0156
_refine_ls_restrained_S_all      1.069
_refine_ls_shift/su_max          0.002
_refine_ls_shift/su_mean         0.000
_refine_ls_structure_factor_coef Fsqd
_refine_ls_weighting_details     
'w=1/[\s^2^(Fo^2^)+(0.0102P)^2^+0.7884P] where P=(Fo^2^+2Fc^2^)/3'
_refine_ls_weighting_scheme      calc
_refine_ls_wR_factor_gt          0.0312
_refine_ls_wR_factor_ref         0.0317
_refine_special_details          ?
_olex2_refinement_description    
;
1. Fixed Uiso
 At 1.2 times of:
  All C(H) groups, All C(H,H) groups
 At 1.5 times of:
  All C(H,H,H) groups
2.a Ternary CH refined with riding coordinates:
 C5(H5), C15(H15), C25(H25)
2.b Secondary CH2 refined with riding coordinates:
 C10(H10A,H10B), C6(H6A,H6B), C9(H9A,H9B), C20(H20A,H20B), C8(H8A,H8B), C7(H7A,
 H7B), C27(H27A,H27B), C26(H26A,H26B), C16(H16A,H16B), C19(H19A,H19B), C30(H30A,
 H30B), C29(H29A,H29B), C28(H28A,H28B), C17(H17A,H17B), C18(H18A,H18B)
2.c Idealised Me refined as rotating group:
 C3(H3A,H3B,H3C), C4(H4A,H4B,H4C), C12(H12A,H12B,H12C), C23(H23A,H23B,H23C),
 C2(H2A,H2B,H2C), C14(H14A,H14B,H14C), C24(H24A,H24B,H24C), C13(H13A,H13B,H13C),
  C22(H22A,H22B,H22C)
;
_atom_sites_solution_hydrogens   geom
_atom_sites_solution_primary     dual
_atom_sites_solution_secondary   ?
loop_
_atom_site_label
_atom_site_type_symbol
_atom_site_fract_x
_atom_site_fract_y
_atom_site_fract_z
_atom_site_U_iso_or_equiv
_atom_site_adp_type
_atom_site_occupancy
_atom_site_site_symmetry_order
_atom_site_calc_flag
_atom_site_refinement_flags_posn
_atom_site_refinement_flags_adp
_atom_site_refinement_flags_occupancy
_atom_site_disorder_assembly
_atom_site_disorder_group
Bi1 Bi 0.46967(2) 0.62788(2) 0.15866(2) 0.01160(2) Uani 1 1 d . . . . .
P3 P 0.70584(4) 0.80724(4) 0.26407(3) 0.01307(7) Uani 1 1 d . . . . .
P1 P 0.34838(4) 0.79546(4) 0.17620(3) 0.01270(7) Uani 1 1 d . . . . .
P2 P 0.33707(4) 0.48712(4) 0.26583(3) 0.01282(7) Uani 1 1 d . . . . .
C3 C 0.41151(18) 0.77390(18) -0.00270(11) 0.0200(3) Uani 1 1 d . . . . .
H3A H 0.497565 0.860604 0.017737 0.030 Uiso 1 1 calc R U . . .
H3B H 0.374069 0.761403 -0.062026 0.030 Uiso 1 1 calc R U . . .
H3C H 0.432089 0.696729 -0.002557 0.030 Uiso 1 1 calc R U . . .
C5 C 0.49430(16) 0.97037(15) 0.23069(10) 0.0146(3) Uani 1 1 d . . . . .
H5 H 0.539686 0.960241 0.281484 0.017 Uiso 1 1 calc R U . . .
C1 C 0.30336(16) 0.77852(16) 0.05784(10) 0.0151(3) Uani 1 1 d . . . . .
C10 C 0.43478(17) 1.07267(16) 0.27086(11) 0.0186(3) Uani 1 1 d . . . . .
H10A H 0.390511 1.089632 0.223616 0.022 Uiso 1 1 calc R U . . .
H10B H 0.361762 1.031672 0.305544 0.022 Uiso 1 1 calc R U . . .
C6 C 0.61341(16) 1.03428(16) 0.18098(11) 0.0161(3) Uani 1 1 d . . . . .
H6A H 0.653704 0.969190 0.158262 0.019 Uiso 1 1 calc R U . . .
H6B H 0.576123 1.050797 0.130729 0.019 Uiso 1 1 calc R U . . .
C15 C 0.22867(16) 0.57685(16) 0.31269(10) 0.0141(3) Uani 1 1 d . . . . .
H15 H 0.183963 0.593544 0.264742 0.017 Uiso 1 1 calc R U . . .
C25 C 0.69150(16) 0.75552(16) 0.36583(10) 0.0132(3) Uani 1 1 d . . . . .
H25 H 0.594925 0.738914 0.378173 0.016 Uiso 1 1 calc R U . . .
C4 C 0.26718(18) 0.89617(17) 0.05517(11) 0.0194(3) Uani 1 1 d . . . . .
H4A H 0.200271 0.900970 0.095329 0.029 Uiso 1 1 calc R U . . .
H4B H 0.225643 0.878891 -0.004137 0.029 Uiso 1 1 calc R U . . .
H4C H 0.352515 0.983768 0.072603 0.029 Uiso 1 1 calc R U . . .
C12 C 0.30416(19) 0.27091(17) 0.11978(11) 0.0222(3) Uani 1 1 d . . . . .
H12A H 0.340273 0.331149 0.082943 0.033 Uiso 1 1 calc R U . . .
H12B H 0.246793 0.175893 0.082934 0.033 Uiso 1 1 calc R U . . .
H12C H 0.382597 0.274594 0.154684 0.033 Uiso 1 1 calc R U . . .
C11 C 0.21438(17) 0.31974(16) 0.18067(10) 0.0161(3) Uani 1 1 d . . . . .
C9 C 0.54908(19) 1.20978(18) 0.32930(12) 0.0241(4) Uani 1 1 d . . . . .
H9A H 0.508728 1.275235 0.350617 0.029 Uiso 1 1 calc R U . . .
H9B H 0.585470 1.194668 0.380511 0.029 Uiso 1 1 calc R U . . .
C23 C 0.80470(19) 0.60741(19) 0.17186(12) 0.0249(4) Uani 1 1 d . . . . .
H23A H 0.801171 0.573838 0.222410 0.037 Uiso 1 1 calc R U . . .
H23B H 0.878564 0.596988 0.139812 0.037 Uiso 1 1 calc R U . . .
H23C H 0.714414 0.553789 0.133591 0.037 Uiso 1 1 calc R U . . .
C20 C 0.32863(16) 0.71657(16) 0.37812(10) 0.0160(3) Uani 1 1 d . . . . .
H20A H 0.377558 0.700362 0.423545 0.019 Uiso 1 1 calc R U . . .
H20B H 0.400097 0.771051 0.347430 0.019 Uiso 1 1 calc R U . . .
C21 C 0.83579(16) 0.75956(18) 0.20265(10) 0.0180(3) Uani 1 1 d . . . . .
C2 C 0.16950(17) 0.64188(17) 0.02421(11) 0.0201(3) Uani 1 1 d . . . . .
H2A H 0.190833 0.565030 0.023997 0.030 Uiso 1 1 calc R U . . .
H2B H 0.133154 0.630356 -0.035156 0.030 Uiso 1 1 calc R U . . .
H2C H 0.099142 0.643098 0.062320 0.030 Uiso 1 1 calc R U . . .
C14 C 0.10238(18) 0.33077(18) 0.12695(11) 0.0212(3) Uani 1 1 d . . . . .
H14A H 0.044646 0.360816 0.165810 0.032 Uiso 1 1 calc R U . . .
H14B H 0.043228 0.240477 0.084920 0.032 Uiso 1 1 calc R U . . .
H14C H 0.147499 0.398093 0.095718 0.032 Uiso 1 1 calc R U . . .
C8 C 0.66907(19) 1.27200(18) 0.28006(13) 0.0252(4) Uani 1 1 d . . . . .
H8A H 0.744434 1.356857 0.320536 0.030 Uiso 1 1 calc R U . . .
H8B H 0.635119 1.297896 0.233311 0.030 Uiso 1 1 calc R U . . .
C7 C 0.72784(18) 1.17045(17) 0.24008(12) 0.0223(3) Uani 1 1 d . . . . .
H7A H 0.771181 1.152492 0.287216 0.027 Uiso 1 1 calc R U . . .
H7B H 0.801490 1.211748 0.205843 0.027 Uiso 1 1 calc R U . . .
C27 C 0.66326(19) 0.59471(18) 0.45361(11) 0.0217(3) Uani 1 1 d . . . . .
H27A H 0.563589 0.573236 0.456143 0.026 Uiso 1 1 calc R U . . .
H27B H 0.675235 0.512633 0.455460 0.026 Uiso 1 1 calc R U . . .
C26 C 0.70173(17) 0.62475(16) 0.36792(10) 0.0156(3) Uani 1 1 d . . . . .
H26A H 0.798242 0.636635 0.362122 0.019 Uiso 1 1 calc R U . . .
H26B H 0.637521 0.545918 0.318327 0.019 Uiso 1 1 calc R U . . .
C16 C 0.11426(17) 0.49520(17) 0.35984(11) 0.0177(3) Uani 1 1 d . . . . .
H16A H 0.046672 0.407142 0.317571 0.021 Uiso 1 1 calc R U . . .
H16B H 0.157203 0.473256 0.405000 0.021 Uiso 1 1 calc R U . . .
C19 C 0.25222(18) 0.79924(18) 0.42146(12) 0.0227(4) Uani 1 1 d . . . . .
H19A H 0.210932 0.823645 0.376942 0.027 Uiso 1 1 calc R U . . .
H19B H 0.319769 0.886027 0.464800 0.027 Uiso 1 1 calc R U . . .
C30 C 0.78855(18) 0.87843(17) 0.44336(10) 0.0196(3) Uani 1 1 d . . . . .
H30A H 0.886844 0.895455 0.439241 0.023 Uiso 1 1 calc R U . . .
H30B H 0.780071 0.962308 0.441772 0.023 Uiso 1 1 calc R U . . .
C29 C 0.7499(2) 0.84888(19) 0.52930(11) 0.0242(4) Uani 1 1 d . . . . .
H29A H 0.816537 0.926630 0.578491 0.029 Uiso 1 1 calc R U . . .
H29B H 0.655073 0.841567 0.536009 0.029 Uiso 1 1 calc R U . . .
C24 C 0.97835(17) 0.8440(2) 0.26168(11) 0.0230(4) Uani 1 1 d . . . . .
H24A H 0.975596 0.811911 0.312802 0.034 Uiso 1 1 calc R U . . .
H24B H 0.998995 0.941842 0.280586 0.034 Uiso 1 1 calc R U . . .
H24C H 1.051337 0.832198 0.229274 0.034 Uiso 1 1 calc R U . . .
C28 C 0.7531(2) 0.7161(2) 0.53237(11) 0.0251(4) Uani 1 1 d . . . . .
H28A H 0.718984 0.695630 0.586080 0.030 Uiso 1 1 calc R U . . .
H28B H 0.850797 0.728567 0.534690 0.030 Uiso 1 1 calc R U . . .
C13 C 0.14434(19) 0.20916(17) 0.22659(11) 0.0217(3) Uani 1 1 d . . . . .
H13A H 0.216552 0.201154 0.259930 0.033 Uiso 1 1 calc R U . . .
H13B H 0.086474 0.120189 0.182915 0.033 Uiso 1 1 calc R U . . .
H13C H 0.085441 0.235787 0.266142 0.033 Uiso 1 1 calc R U . . .
C17 C 0.03744(17) 0.57815(18) 0.40234(12) 0.0216(3) Uani 1 1 d . . . . .
H17A H -0.011282 0.593793 0.356507 0.026 Uiso 1 1 calc R U . . .
H17B H -0.034154 0.524269 0.433230 0.026 Uiso 1 1 calc R U . . .
C18 C 0.13667(19) 0.71680(19) 0.46661(13) 0.0267(4) Uani 1 1 d . . . . .
H18A H 0.178700 0.701725 0.515736 0.032 Uiso 1 1 calc R U . . .
H18B H 0.083941 0.769491 0.490381 0.032 Uiso 1 1 calc R U . . .
C22 C 0.84263(19) 0.8104(2) 0.12259(12) 0.0285(4) Uani 1 1 d . . . . .
H22A H 0.916012 0.798152 0.090844 0.043 Uiso 1 1 calc R U . . .
H22B H 0.863937 0.908408 0.141478 0.043 Uiso 1 1 calc R U . . .
H22C H 0.752298 0.757200 0.084357 0.043 Uiso 1 1 calc R U . . .

loop_
_atom_site_aniso_label
_atom_site_aniso_U_11
_atom_site_aniso_U_22
_atom_site_aniso_U_33
_atom_site_aniso_U_23
_atom_site_aniso_U_13
_atom_site_aniso_U_12
Bi1 0.01119(3) 0.01092(3) 0.01161(3) 0.00333(2) 0.00099(2) 0.00401(2)
P3 0.01235(17) 0.01177(17) 0.01354(18) 0.00415(14) 0.00061(14) 0.00379(14)
P1 0.01234(17) 0.01197(18) 0.01377(18) 0.00506(14) 0.00226(14) 0.00470(15)
P2 0.01207(17) 0.01199(18) 0.01386(18) 0.00462(14) 0.00097(14) 0.00448(15)
C3 0.0240(8) 0.0218(8) 0.0154(7) 0.0082(6) 0.0043(6) 0.0096(7)
C5 0.0146(7) 0.0110(7) 0.0160(7) 0.0038(6) 0.0006(6) 0.0041(6)
C1 0.0160(7) 0.0145(7) 0.0141(7) 0.0053(6) -0.0001(6) 0.0056(6)
C10 0.0177(8) 0.0133(7) 0.0211(8) 0.0016(6) 0.0034(6) 0.0056(6)
C6 0.0155(7) 0.0133(7) 0.0197(8) 0.0065(6) 0.0033(6) 0.0055(6)
C15 0.0128(7) 0.0150(7) 0.0156(7) 0.0057(6) 0.0024(6) 0.0064(6)
C25 0.0122(7) 0.0144(7) 0.0120(7) 0.0025(6) 0.0018(5) 0.0061(6)
C4 0.0204(8) 0.0188(8) 0.0208(8) 0.0083(7) 0.0002(6) 0.0091(7)
C12 0.0282(9) 0.0147(8) 0.0220(8) 0.0035(6) 0.0041(7) 0.0092(7)
C11 0.0171(7) 0.0118(7) 0.0165(7) 0.0045(6) -0.0001(6) 0.0037(6)
C9 0.0254(9) 0.0149(8) 0.0247(9) -0.0014(7) 0.0011(7) 0.0067(7)
C23 0.0227(9) 0.0285(9) 0.0211(8) 0.0000(7) 0.0070(7) 0.0137(8)
C20 0.0141(7) 0.0151(7) 0.0182(7) 0.0049(6) 0.0037(6) 0.0059(6)
C21 0.0128(7) 0.0245(8) 0.0145(7) 0.0056(6) 0.0031(6) 0.0064(6)
C2 0.0187(8) 0.0162(8) 0.0200(8) 0.0048(6) -0.0030(6) 0.0035(6)
C14 0.0190(8) 0.0193(8) 0.0199(8) 0.0059(7) -0.0043(6) 0.0039(7)
C8 0.0229(9) 0.0136(8) 0.0308(10) 0.0021(7) -0.0005(7) 0.0035(7)
C7 0.0155(8) 0.0169(8) 0.0284(9) 0.0053(7) 0.0017(7) 0.0027(6)
C27 0.0226(8) 0.0241(9) 0.0215(8) 0.0124(7) 0.0036(7) 0.0098(7)
C26 0.0167(7) 0.0158(7) 0.0157(7) 0.0057(6) 0.0027(6) 0.0080(6)
C16 0.0147(7) 0.0181(8) 0.0210(8) 0.0086(6) 0.0049(6) 0.0062(6)
C19 0.0188(8) 0.0169(8) 0.0303(9) 0.0028(7) 0.0057(7) 0.0085(7)
C30 0.0223(8) 0.0167(8) 0.0155(7) -0.0002(6) 0.0003(6) 0.0079(7)
C29 0.0277(9) 0.0295(9) 0.0132(8) 0.0010(7) 0.0010(7) 0.0138(8)
C24 0.0133(7) 0.0314(10) 0.0216(8) 0.0095(7) 0.0028(6) 0.0066(7)
C28 0.0276(9) 0.0363(10) 0.0144(8) 0.0105(7) 0.0024(7) 0.0154(8)
C13 0.0247(9) 0.0133(7) 0.0231(8) 0.0076(6) 0.0011(7) 0.0036(7)
C17 0.0152(8) 0.0252(9) 0.0257(9) 0.0086(7) 0.0075(7) 0.0093(7)
C18 0.0213(9) 0.0270(9) 0.0303(10) 0.0039(8) 0.0119(7) 0.0119(8)
C22 0.0176(8) 0.0450(12) 0.0183(8) 0.0142(8) 0.0052(7) 0.0069(8)

_geom_special_details            
;
 All esds (except the esd in the dihedral angle between two l.s. planes)
 are estimated using the full covariance matrix.  The cell esds are taken
 into account individually in the estimation of esds in distances, angles
 and torsion angles; correlations between esds in cell parameters are only
 used when they are defined by crystal symmetry.  An approximate (isotropic)
 treatment of cell esds is used for estimating esds involving l.s. planes.
;
loop_
_geom_bond_atom_site_label_1
_geom_bond_atom_site_label_2
_geom_bond_distance
_geom_bond_site_symmetry_2
_geom_bond_publ_flag
Bi1 P3 2.6486(7) . ?
Bi1 P1 2.6605(5) . ?
Bi1 P2 2.6709(6) . ?
P3 C25 1.8687(16) . ?
P3 C21 1.8914(17) . ?
P1 C5 1.8687(16) . ?
P1 C1 1.8975(16) . ?
P2 C15 1.8784(16) . ?
P2 C11 1.8979(17) . ?
C3 H3A 0.9800 . ?
C3 H3B 0.9800 . ?
C3 H3C 0.9800 . ?
C3 C1 1.532(2) . ?
C5 H5 1.0000 . ?
C5 C10 1.540(2) . ?
C5 C6 1.530(2) . ?
C1 C4 1.535(2) . ?
C1 C2 1.536(2) . ?
C10 H10A 0.9900 . ?
C10 H10B 0.9900 . ?
C10 C9 1.529(2) . ?
C6 H6A 0.9900 . ?
C6 H6B 0.9900 . ?
C6 C7 1.528(2) . ?
C15 H15 1.0000 . ?
C15 C20 1.539(2) . ?
C15 C16 1.538(2) . ?
C25 H25 1.0000 . ?
C25 C26 1.526(2) . ?
C25 C30 1.536(2) . ?
C4 H4A 0.9800 . ?
C4 H4B 0.9800 . ?
C4 H4C 0.9800 . ?
C12 H12A 0.9800 . ?
C12 H12B 0.9800 . ?
C12 H12C 0.9800 . ?
C12 C11 1.539(2) . ?
C11 C14 1.529(2) . ?
C11 C13 1.540(2) . ?
C9 H9A 0.9900 . ?
C9 H9B 0.9900 . ?
C9 C8 1.527(3) . ?
C23 H23A 0.9800 . ?
C23 H23B 0.9800 . ?
C23 H23C 0.9800 . ?
C23 C21 1.528(2) . ?
C20 H20A 0.9900 . ?
C20 H20B 0.9900 . ?
C20 C19 1.525(2) . ?
C21 C24 1.537(2) . ?
C21 C22 1.536(2) . ?
C2 H2A 0.9800 . ?
C2 H2B 0.9800 . ?
C2 H2C 0.9800 . ?
C14 H14A 0.9800 . ?
C14 H14B 0.9800 . ?
C14 H14C 0.9800 . ?
C8 H8A 0.9900 . ?
C8 H8B 0.9900 . ?
C8 C7 1.527(2) . ?
C7 H7A 0.9900 . ?
C7 H7B 0.9900 . ?
C27 H27A 0.9900 . ?
C27 H27B 0.9900 . ?
C27 C26 1.530(2) . ?
C27 C28 1.520(3) . ?
C26 H26A 0.9900 . ?
C26 H26B 0.9900 . ?
C16 H16A 0.9900 . ?
C16 H16B 0.9900 . ?
C16 C17 1.526(2) . ?
C19 H19A 0.9900 . ?
C19 H19B 0.9900 . ?
C19 C18 1.527(2) . ?
C30 H30A 0.9900 . ?
C30 H30B 0.9900 . ?
C30 C29 1.532(2) . ?
C29 H29A 0.9900 . ?
C29 H29B 0.9900 . ?
C29 C28 1.519(3) . ?
C24 H24A 0.9800 . ?
C24 H24B 0.9800 . ?
C24 H24C 0.9800 . ?
C28 H28A 0.9900 . ?
C28 H28B 0.9900 . ?
C13 H13A 0.9800 . ?
C13 H13B 0.9800 . ?
C13 H13C 0.9800 . ?
C17 H17A 0.9900 . ?
C17 H17B 0.9900 . ?
C17 C18 1.523(3) . ?
C18 H18A 0.9900 . ?
C18 H18B 0.9900 . ?
C22 H22A 0.9800 . ?
C22 H22B 0.9800 . ?
C22 H22C 0.9800 . ?

loop_
_geom_angle_atom_site_label_1
_geom_angle_atom_site_label_2
_geom_angle_atom_site_label_3
_geom_angle
_geom_angle_site_symmetry_1
_geom_angle_site_symmetry_3
_geom_angle_publ_flag
P3 Bi1 P1 97.168(19) . . ?
P3 Bi1 P2 99.515(19) . . ?
P1 Bi1 P2 98.902(16) . . ?
C25 P3 Bi1 105.14(5) . . ?
C25 P3 C21 109.46(7) . . ?
C21 P3 Bi1 100.40(5) . . ?
C5 P1 Bi1 103.77(5) . . ?
C5 P1 C1 109.18(7) . . ?
C1 P1 Bi1 100.73(5) . . ?
C15 P2 Bi1 102.47(5) . . ?
C15 P2 C11 106.88(7) . . ?
C11 P2 Bi1 98.46(5) . . ?
H3A C3 H3B 109.5 . . ?
H3A C3 H3C 109.5 . . ?
H3B C3 H3C 109.5 . . ?
C1 C3 H3A 109.5 . . ?
C1 C3 H3B 109.5 . . ?
C1 C3 H3C 109.5 . . ?
P1 C5 H5 105.2 . . ?
C10 C5 P1 110.05(11) . . ?
C10 C5 H5 105.2 . . ?
C6 C5 P1 119.55(11) . . ?
C6 C5 H5 105.2 . . ?
C6 C5 C10 110.52(13) . . ?
C3 C1 P1 117.70(11) . . ?
C3 C1 C4 109.51(13) . . ?
C3 C1 C2 108.42(13) . . ?
C4 C1 P1 108.29(11) . . ?
C4 C1 C2 108.14(13) . . ?
C2 C1 P1 104.34(11) . . ?
C5 C10 H10A 109.3 . . ?
C5 C10 H10B 109.3 . . ?
H10A C10 H10B 108.0 . . ?
C9 C10 C5 111.50(14) . . ?
C9 C10 H10A 109.3 . . ?
C9 C10 H10B 109.3 . . ?
C5 C6 H6A 109.5 . . ?
C5 C6 H6B 109.5 . . ?
H6A C6 H6B 108.0 . . ?
C7 C6 C5 110.90(14) . . ?
C7 C6 H6A 109.5 . . ?
C7 C6 H6B 109.5 . . ?
P2 C15 H15 109.1 . . ?
C20 C15 P2 107.31(10) . . ?
C20 C15 H15 109.1 . . ?
C16 C15 P2 113.33(11) . . ?
C16 C15 H15 109.1 . . ?
C16 C15 C20 108.92(13) . . ?
P3 C25 H25 104.5 . . ?
C26 C25 P3 121.03(11) . . ?
C26 C25 H25 104.5 . . ?
C26 C25 C30 110.33(13) . . ?
C30 C25 P3 110.28(11) . . ?
C30 C25 H25 104.5 . . ?
C1 C4 H4A 109.5 . . ?
C1 C4 H4B 109.5 . . ?
C1 C4 H4C 109.5 . . ?
H4A C4 H4B 109.5 . . ?
H4A C4 H4C 109.5 . . ?
H4B C4 H4C 109.5 . . ?
H12A C12 H12B 109.5 . . ?
H12A C12 H12C 109.5 . . ?
H12B C12 H12C 109.5 . . ?
C11 C12 H12A 109.5 . . ?
C11 C12 H12B 109.5 . . ?
C11 C12 H12C 109.5 . . ?
C12 C11 P2 107.63(11) . . ?
C12 C11 C13 106.51(13) . . ?
C14 C11 P2 114.42(11) . . ?
C14 C11 C12 109.64(14) . . ?
C14 C11 C13 109.80(14) . . ?
C13 C11 P2 108.53(11) . . ?
C10 C9 H9A 109.4 . . ?
C10 C9 H9B 109.4 . . ?
H9A C9 H9B 108.0 . . ?
C8 C9 C10 111.15(15) . . ?
C8 C9 H9A 109.4 . . ?
C8 C9 H9B 109.4 . . ?
H23A C23 H23B 109.5 . . ?
H23A C23 H23C 109.5 . . ?
H23B C23 H23C 109.5 . . ?
C21 C23 H23A 109.5 . . ?
C21 C23 H23B 109.5 . . ?
C21 C23 H23C 109.5 . . ?
C15 C20 H20A 109.1 . . ?
C15 C20 H20B 109.1 . . ?
H20A C20 H20B 107.9 . . ?
C19 C20 C15 112.30(13) . . ?
C19 C20 H20A 109.1 . . ?
C19 C20 H20B 109.1 . . ?
C23 C21 P3 117.93(12) . . ?
C23 C21 C24 109.51(14) . . ?
C23 C21 C22 108.60(15) . . ?
C24 C21 P3 106.77(11) . . ?
C22 C21 P3 104.99(12) . . ?
C22 C21 C24 108.69(14) . . ?
C1 C2 H2A 109.5 . . ?
C1 C2 H2B 109.5 . . ?
C1 C2 H2C 109.5 . . ?
H2A C2 H2B 109.5 . . ?
H2A C2 H2C 109.5 . . ?
H2B C2 H2C 109.5 . . ?
C11 C14 H14A 109.5 . . ?
C11 C14 H14B 109.5 . . ?
C11 C14 H14C 109.5 . . ?
H14A C14 H14B 109.5 . . ?
H14A C14 H14C 109.5 . . ?
H14B C14 H14C 109.5 . . ?
C9 C8 H8A 109.4 . . ?
C9 C8 H8B 109.4 . . ?
C9 C8 C7 111.38(15) . . ?
H8A C8 H8B 108.0 . . ?
C7 C8 H8A 109.4 . . ?
C7 C8 H8B 109.4 . . ?
C6 C7 H7A 109.4 . . ?
C6 C7 H7B 109.4 . . ?
C8 C7 C6 111.33(14) . . ?
C8 C7 H7A 109.4 . . ?
C8 C7 H7B 109.4 . . ?
H7A C7 H7B 108.0 . . ?
H27A C27 H27B 107.9 . . ?
C26 C27 H27A 109.2 . . ?
C26 C27 H27B 109.2 . . ?
C28 C27 H27A 109.2 . . ?
C28 C27 H27B 109.2 . . ?
C28 C27 C26 111.95(14) . . ?
C25 C26 C27 110.08(13) . . ?
C25 C26 H26A 109.6 . . ?
C25 C26 H26B 109.6 . . ?
C27 C26 H26A 109.6 . . ?
C27 C26 H26B 109.6 . . ?
H26A C26 H26B 108.2 . . ?
C15 C16 H16A 109.5 . . ?
C15 C16 H16B 109.5 . . ?
H16A C16 H16B 108.1 . . ?
C17 C16 C15 110.79(13) . . ?
C17 C16 H16A 109.5 . . ?
C17 C16 H16B 109.5 . . ?
C20 C19 H19A 109.4 . . ?
C20 C19 H19B 109.4 . . ?
C20 C19 C18 111.03(14) . . ?
H19A C19 H19B 108.0 . . ?
C18 C19 H19A 109.4 . . ?
C18 C19 H19B 109.4 . . ?
C25 C30 H30A 109.6 . . ?
C25 C30 H30B 109.6 . . ?
H30A C30 H30B 108.1 . . ?
C29 C30 C25 110.25(14) . . ?
C29 C30 H30A 109.6 . . ?
C29 C30 H30B 109.6 . . ?
C30 C29 H29A 109.3 . . ?
C30 C29 H29B 109.3 . . ?
H29A C29 H29B 108.0 . . ?
C28 C29 C30 111.46(14) . . ?
C28 C29 H29A 109.3 . . ?
C28 C29 H29B 109.3 . . ?
C21 C24 H24A 109.5 . . ?
C21 C24 H24B 109.5 . . ?
C21 C24 H24C 109.5 . . ?
H24A C24 H24B 109.5 . . ?
H24A C24 H24C 109.5 . . ?
H24B C24 H24C 109.5 . . ?
C27 C28 H28A 109.2 . . ?
C27 C28 H28B 109.2 . . ?
C29 C28 C27 111.95(14) . . ?
C29 C28 H28A 109.2 . . ?
C29 C28 H28B 109.2 . . ?
H28A C28 H28B 107.9 . . ?
C11 C13 H13A 109.5 . . ?
C11 C13 H13B 109.5 . . ?
C11 C13 H13C 109.5 . . ?
H13A C13 H13B 109.5 . . ?
H13A C13 H13C 109.5 . . ?
H13B C13 H13C 109.5 . . ?
C16 C17 H17A 109.2 . . ?
C16 C17 H17B 109.2 . . ?
H17A C17 H17B 107.9 . . ?
C18 C17 C16 112.00(14) . . ?
C18 C17 H17A 109.2 . . ?
C18 C17 H17B 109.2 . . ?
C19 C18 H18A 109.6 . . ?
C19 C18 H18B 109.6 . . ?
C17 C18 C19 110.23(15) . . ?
C17 C18 H18A 109.6 . . ?
C17 C18 H18B 109.6 . . ?
H18A C18 H18B 108.1 . . ?
C21 C22 H22A 109.5 . . ?
C21 C22 H22B 109.5 . . ?
C21 C22 H22C 109.5 . . ?
H22A C22 H22B 109.5 . . ?
H22A C22 H22C 109.5 . . ?
H22B C22 H22C 109.5 . . ?

loop_
_geom_torsion_atom_site_label_1
_geom_torsion_atom_site_label_2
_geom_torsion_atom_site_label_3
_geom_torsion_atom_site_label_4
_geom_torsion
_geom_torsion_site_symmetry_1
_geom_torsion_site_symmetry_2
_geom_torsion_site_symmetry_3
_geom_torsion_site_symmetry_4
_geom_torsion_publ_flag
Bi1 P3 C25 C26 71.69(12) . . . . ?
Bi1 P3 C25 C30 -157.43(9) . . . . ?
Bi1 P3 C21 C23 -49.58(13) . . . . ?
Bi1 P3 C21 C24 -173.25(10) . . . . ?
Bi1 P3 C21 C22 71.46(11) . . . . ?
Bi1 P1 C5 C10 -162.57(10) . . . . ?
Bi1 P1 C5 C6 67.95(12) . . . . ?
Bi1 P1 C1 C3 -40.50(12) . . . . ?
Bi1 P1 C1 C4 -165.31(10) . . . . ?
Bi1 P1 C1 C2 79.67(10) . . . . ?
Bi1 P2 C15 C20 -73.87(10) . . . . ?
Bi1 P2 C15 C16 165.85(10) . . . . ?
Bi1 P2 C11 C12 54.18(11) . . . . ?
Bi1 P2 C11 C14 -67.93(12) . . . . ?
Bi1 P2 C11 C13 169.08(10) . . . . ?
P3 C25 C26 C27 -170.88(11) . . . . ?
P3 C25 C30 C29 165.21(11) . . . . ?
P1 C5 C10 C9 170.07(12) . . . . ?
P1 C5 C6 C7 -174.56(11) . . . . ?
P2 C15 C20 C19 -179.51(11) . . . . ?
P2 C15 C16 C17 175.64(11) . . . . ?
C5 P1 C1 C3 68.30(13) . . . . ?
C5 P1 C1 C4 -56.51(12) . . . . ?
C5 P1 C1 C2 -171.53(10) . . . . ?
C5 C10 C9 C8 55.1(2) . . . . ?
C5 C6 C7 C8 -56.52(19) . . . . ?
C1 P1 C5 C10 90.68(12) . . . . ?
C1 P1 C5 C6 -38.80(14) . . . . ?
C10 C5 C6 C7 56.17(17) . . . . ?
C10 C9 C8 C7 -54.9(2) . . . . ?
C6 C5 C10 C9 -55.73(18) . . . . ?
C15 P2 C11 C12 160.04(11) . . . . ?
C15 P2 C11 C14 37.93(14) . . . . ?
C15 P2 C11 C13 -85.06(12) . . . . ?
C15 C20 C19 C18 56.52(19) . . . . ?
C15 C16 C17 C18 -57.72(19) . . . . ?
C25 P3 C21 C23 60.70(14) . . . . ?
C25 P3 C21 C24 -62.97(13) . . . . ?
C25 P3 C21 C22 -178.26(11) . . . . ?
C25 C30 C29 C28 55.88(19) . . . . ?
C11 P2 C15 C20 -176.85(10) . . . . ?
C11 P2 C15 C16 62.87(13) . . . . ?
C9 C8 C7 C6 55.8(2) . . . . ?
C20 C15 C16 C17 56.28(17) . . . . ?
C20 C19 C18 C17 -55.0(2) . . . . ?
C21 P3 C25 C26 -35.40(14) . . . . ?
C21 P3 C25 C30 95.47(12) . . . . ?
C26 C25 C30 C29 -58.50(17) . . . . ?
C26 C27 C28 C29 53.7(2) . . . . ?
C16 C15 C20 C19 -56.46(17) . . . . ?
C16 C17 C18 C19 56.3(2) . . . . ?
C30 C25 C26 C27 58.26(17) . . . . ?
C30 C29 C28 C27 -53.6(2) . . . . ?
C28 C27 C26 C25 -55.89(18) . . . . ?

_shelx_res_file                  
;
TITL srpx21a_1_a.res in P-1
    srpx21a_1.res
    created by SHELXL-2019/1 at 15:44:41 on 20-Jun-2024
REM Old TITL SRPX21a_1 in P1
REM SHELXT solution in P-1: R1 0.036, Rweak 0.011, Alpha 0.023
REM <I/s> 0.000 for 0 systematic absences, Orientation as input
REM Formula found by SHELXT: C30 P3 Bi
CELL 0.71073 10.6674 11.2245 16.1109 105.555 90.969 115.023
ZERR 2 0.0018 0.0018 0.0031 0.01 0.01 0.009
LATT 1
SFAC C H Bi P
UNIT 60 120 2 6

L.S. 4 0 0
PLAN  10
SIZE 0.05 0.106 0.117
TEMP -173.15
CONF
BOND
list 4
MORE -1
BOND $H
fmap 2 53
acta
REM <olex2.extras>
REM <HklSrc "%.\\SRPX21a_1.hkl">
REM </olex2.extras>

WGHT    0.010200    0.788400
FVAR       0.44980
BI1   3    0.469670    0.627877    0.158657    11.00000    0.01119    0.01092 =
         0.01161    0.00333    0.00099    0.00401
P3    4    0.705838    0.807243    0.264069    11.00000    0.01235    0.01177 =
         0.01354    0.00415    0.00061    0.00379
P1    4    0.348381    0.795459    0.176201    11.00000    0.01234    0.01197 =
         0.01377    0.00506    0.00226    0.00470
P2    4    0.337074    0.487124    0.265835    11.00000    0.01207    0.01199 =
         0.01386    0.00462    0.00097    0.00448
C3    1    0.411511    0.773898   -0.002705    11.00000    0.02403    0.02177 =
         0.01537    0.00815    0.00426    0.00961
AFIX 137
H3A   2    0.497565    0.860604    0.017737    11.00000   -1.50000
H3B   2    0.374069    0.761403   -0.062026    11.00000   -1.50000
H3C   2    0.432089    0.696729   -0.002557    11.00000   -1.50000
AFIX   0
C5    1    0.494295    0.970369    0.230694    11.00000    0.01463    0.01100 =
         0.01602    0.00377    0.00058    0.00410
AFIX  13
H5    2    0.539686    0.960241    0.281484    11.00000   -1.20000
AFIX   0
C1    1    0.303356    0.778520    0.057839    11.00000    0.01601    0.01451 =
         0.01415    0.00532   -0.00006    0.00561
C10   1    0.434775    1.072675    0.270860    11.00000    0.01773    0.01333 =
         0.02111    0.00161    0.00336    0.00560
AFIX  23
H10A  2    0.390511    1.089632    0.223616    11.00000   -1.20000
H10B  2    0.361762    1.031672    0.305544    11.00000   -1.20000
AFIX   0
C6    1    0.613406    1.034277    0.180984    11.00000    0.01547    0.01329 =
         0.01973    0.00650    0.00328    0.00553
AFIX  23
H6A   2    0.653704    0.969190    0.158262    11.00000   -1.20000
H6B   2    0.576123    1.050797    0.130729    11.00000   -1.20000
AFIX   0
C15   1    0.228675    0.576853    0.312688    11.00000    0.01283    0.01499 =
         0.01557    0.00573    0.00238    0.00641
AFIX  13
H15   2    0.183963    0.593544    0.264742    11.00000   -1.20000
AFIX   0
C25   1    0.691502    0.755525    0.365828    11.00000    0.01221    0.01442 =
         0.01201    0.00246    0.00179    0.00607
AFIX  13
H25   2    0.594925    0.738914    0.378173    11.00000   -1.20000
AFIX   0
C4    1    0.267177    0.896170    0.055167    11.00000    0.02044    0.01879 =
         0.02081    0.00827    0.00023    0.00913
AFIX 137
H4A   2    0.200271    0.900970    0.095329    11.00000   -1.50000
H4B   2    0.225643    0.878891   -0.004137    11.00000   -1.50000
H4C   2    0.352515    0.983768    0.072603    11.00000   -1.50000
AFIX   0
C12   1    0.304160    0.270912    0.119781    11.00000    0.02816    0.01473 =
         0.02198    0.00352    0.00414    0.00924
AFIX 137
H12A  2    0.340273    0.331149    0.082943    11.00000   -1.50000
H12B  2    0.246793    0.175893    0.082934    11.00000   -1.50000
H12C  2    0.382597    0.274594    0.154684    11.00000   -1.50000
AFIX   0
C11   1    0.214379    0.319739    0.180667    11.00000    0.01706    0.01176 =
         0.01651    0.00453   -0.00014    0.00368
C9    1    0.549078    1.209785    0.329303    11.00000    0.02535    0.01491 =
         0.02467   -0.00140    0.00109    0.00671
AFIX  23
H9A   2    0.508728    1.275235    0.350617    11.00000   -1.20000
H9B   2    0.585470    1.194668    0.380511    11.00000   -1.20000
AFIX   0
C23   1    0.804699    0.607408    0.171855    11.00000    0.02273    0.02853 =
         0.02111   -0.00001    0.00698    0.01372
AFIX 137
H23A  2    0.801171    0.573838    0.222410    11.00000   -1.50000
H23B  2    0.878564    0.596988    0.139812    11.00000   -1.50000
H23C  2    0.714414    0.553789    0.133591    11.00000   -1.50000
AFIX   0
C20   1    0.328626    0.716574    0.378117    11.00000    0.01414    0.01511 =
         0.01823    0.00494    0.00370    0.00591
AFIX  23
H20A  2    0.377558    0.700362    0.423545    11.00000   -1.20000
H20B  2    0.400097    0.771051    0.347430    11.00000   -1.20000
AFIX   0
C21   1    0.835791    0.759557    0.202647    11.00000    0.01276    0.02449 =
         0.01447    0.00560    0.00309    0.00637
C2    1    0.169505    0.641882    0.024205    11.00000    0.01872    0.01616 =
         0.02001    0.00479   -0.00303    0.00347
AFIX 137
H2A   2    0.190833    0.565030    0.023997    11.00000   -1.50000
H2B   2    0.133154    0.630356   -0.035156    11.00000   -1.50000
H2C   2    0.099142    0.643098    0.062320    11.00000   -1.50000
AFIX   0
C14   1    0.102379    0.330772    0.126955    11.00000    0.01902    0.01929 =
         0.01988    0.00593   -0.00431    0.00390
AFIX 137
H14A  2    0.044646    0.360816    0.165810    11.00000   -1.50000
H14B  2    0.043228    0.240477    0.084920    11.00000   -1.50000
H14C  2    0.147499    0.398093    0.095718    11.00000   -1.50000
AFIX   0
C8    1    0.669071    1.272003    0.280059    11.00000    0.02290    0.01360 =
         0.03076    0.00214   -0.00053    0.00351
AFIX  23
H8A   2    0.744434    1.356857    0.320536    11.00000   -1.20000
H8B   2    0.635119    1.297896    0.233311    11.00000   -1.20000
AFIX   0
C7    1    0.727841    1.170452    0.240083    11.00000    0.01554    0.01693 =
         0.02839    0.00531    0.00173    0.00265
AFIX  23
H7A   2    0.771181    1.152492    0.287216    11.00000   -1.20000
H7B   2    0.801490    1.211748    0.205843    11.00000   -1.20000
AFIX   0
C27   1    0.663256    0.594707    0.453609    11.00000    0.02260    0.02407 =
         0.02147    0.01241    0.00356    0.00976
AFIX  23
H27A  2    0.563589    0.573236    0.456143    11.00000   -1.20000
H27B  2    0.675235    0.512633    0.455460    11.00000   -1.20000
AFIX   0
C26   1    0.701735    0.624747    0.367921    11.00000    0.01671    0.01584 =
         0.01574    0.00574    0.00275    0.00802
AFIX  23
H26A  2    0.798242    0.636635    0.362122    11.00000   -1.20000
H26B  2    0.637521    0.545918    0.318327    11.00000   -1.20000
AFIX   0
C16   1    0.114257    0.495201    0.359844    11.00000    0.01468    0.01813 =
         0.02098    0.00860    0.00490    0.00624
AFIX  23
H16A  2    0.046672    0.407142    0.317571    11.00000   -1.20000
H16B  2    0.157203    0.473256    0.405000    11.00000   -1.20000
AFIX   0
C19   1    0.252218    0.799242    0.421458    11.00000    0.01877    0.01690 =
         0.03033    0.00277    0.00570    0.00846
AFIX  23
H19A  2    0.210932    0.823645    0.376942    11.00000   -1.20000
H19B  2    0.319769    0.886027    0.464800    11.00000   -1.20000
AFIX   0
C30   1    0.788546    0.878429    0.443361    11.00000    0.02225    0.01674 =
         0.01545   -0.00021    0.00031    0.00791
AFIX  23
H30A  2    0.886844    0.895455    0.439241    11.00000   -1.20000
H30B  2    0.780071    0.962308    0.441772    11.00000   -1.20000
AFIX   0
C29   1    0.749911    0.848882    0.529300    11.00000    0.02768    0.02946 =
         0.01318    0.00102    0.00097    0.01381
AFIX  23
H29A  2    0.816537    0.926630    0.578491    11.00000   -1.20000
H29B  2    0.655073    0.841567    0.536009    11.00000   -1.20000
AFIX   0
C24   1    0.978353    0.844035    0.261679    11.00000    0.01327    0.03141 =
         0.02160    0.00953    0.00282    0.00662
AFIX 137
H24A  2    0.975596    0.811911    0.312802    11.00000   -1.50000
H24B  2    0.998995    0.941842    0.280586    11.00000   -1.50000
H24C  2    1.051337    0.832198    0.229274    11.00000   -1.50000
AFIX   0
C28   1    0.753062    0.716057    0.532368    11.00000    0.02763    0.03634 =
         0.01444    0.01046    0.00242    0.01538
AFIX  23
H28A  2    0.718984    0.695630    0.586080    11.00000   -1.20000
H28B  2    0.850797    0.728567    0.534690    11.00000   -1.20000
AFIX   0
C13   1    0.144341    0.209160    0.226591    11.00000    0.02474    0.01331 =
         0.02314    0.00758    0.00113    0.00365
AFIX 137
H13A  2    0.216552    0.201154    0.259930    11.00000   -1.50000
H13B  2    0.086474    0.120189    0.182915    11.00000   -1.50000
H13C  2    0.085441    0.235787    0.266142    11.00000   -1.50000
AFIX   0
C17   1    0.037439    0.578145    0.402344    11.00000    0.01517    0.02517 =
         0.02566    0.00861    0.00746    0.00925
AFIX  23
H17A  2   -0.011282    0.593793    0.356507    11.00000   -1.20000
H17B  2   -0.034154    0.524269    0.433230    11.00000   -1.20000
AFIX   0
C18   1    0.136667    0.716796    0.466608    11.00000    0.02129    0.02700 =
         0.03027    0.00394    0.01194    0.01187
AFIX  23
H18A  2    0.178700    0.701725    0.515736    11.00000   -1.20000
H18B  2    0.083941    0.769491    0.490381    11.00000   -1.20000
AFIX   0
C22   1    0.842628    0.810431    0.122590    11.00000    0.01762    0.04496 =
         0.01828    0.01422    0.00520    0.00689
AFIX 137
H22A  2    0.916012    0.798152    0.090844    11.00000   -1.50000
H22B  2    0.863937    0.908408    0.141478    11.00000   -1.50000
H22C  2    0.752298    0.757200    0.084357    11.00000   -1.50000
AFIX   0
HKLF 4


REM  srpx21a_1_a.res in P-1
REM wR2 = 0.0317, GooF = S = 1.069, Restrained GooF = 1.069 for all data
REM R1 = 0.0156 for 9285 Fo > 4sig(Fo) and 0.0175 for all 9739 data
REM 316 parameters refined using 0 restraints

END

WGHT      0.0102      0.7883

REM Highest difference peak  0.777,  deepest hole -0.869,  1-sigma level  0.073
Q1    1   0.4225  0.6607  0.1841  11.00000  0.05    0.78
Q2    1   0.2966  0.7600  0.4039  11.00000  0.05    0.46
Q3    1   0.8413  0.7766  0.1665  11.00000  0.05    0.41
Q4    1   0.2838  0.5241  0.2853  11.00000  0.05    0.41
Q5    1   0.8125  0.6825  0.1828  11.00000  0.05    0.41
Q6    1   0.6885  0.6180  0.4145  11.00000  0.05    0.40
Q7    1   0.6910  0.6874  0.3609  11.00000  0.05    0.40
Q8    1   0.4638  0.5539  0.1011  11.00000  0.05    0.39
Q9    1   0.1568  0.3311  0.1611  11.00000  0.05    0.38
Q10   1   0.8946  0.7655  0.2226  11.00000  0.05    0.38
;
_shelx_res_checksum              89630
_olex2_submission_special_instructions 'No special instructions were received'
####################################################################### 
# 
# This file contains crystal structure data downloaded from the 
# Cambridge Structural Database (CSD) hosted by the Cambridge 
# Crystallographic Data Centre (CCDC).
# 
# Full information about CCDC data access policies and citation 
# guidelines are available at http://www.ccdc.cam.ac.uk/access/V1 
# 
# Audit and citation data items may have been added by the CCDC. 
# Please retain this information to preserve the provenance of 
# this file and to allow appropriate attribution of the data. 
# 
#######################################################################

data_srpx20a_1
_database_code_depnum_ccdc_archive 'CCDC 2502129'
loop_
_audit_author_name
_audit_author_address
'Sascha Reith'
;Philipps University Marburg
Germany
;
_audit_update_record             
;
2025-11-11 deposited with the CCDC.	2025-12-22 downloaded from the CCDC.
;
_audit_creation_date             2025-11-07
_audit_creation_method           
;
Olex2 1.5
(compiled 2024.02.16 svn.r378c4104 for OlexSys, GUI svn.r6928)
;
_chemical_name_common            ?
_chemical_name_systematic        ?
_chemical_formula_moiety         'C17 H36 P2 S2'
_chemical_formula_sum            'C17 H36 P2 S2'
_chemical_formula_weight         366.52
_chemical_melting_point          ?
loop_
_atom_type_symbol
_atom_type_description
_atom_type_scat_dispersion_real
_atom_type_scat_dispersion_imag
_atom_type_scat_source
C C 0.0033 0.0016 'International Tables Vol C Tables 4.2.6.8 and 6.1.1.4'
H H 0.0000 0.0000 'International Tables Vol C Tables 4.2.6.8 and 6.1.1.4'
P P 0.1023 0.0942 'International Tables Vol C Tables 4.2.6.8 and 6.1.1.4'
S S 0.1246 0.1234 'International Tables Vol C Tables 4.2.6.8 and 6.1.1.4'

_shelx_space_group_comment       
;
The symmetry employed for this shelxl refinement is uniquely defined
by the following loop, which should always be used as a source of
symmetry information in preference to the above space-group names.
They are only intended as comments.
;
_space_group_crystal_system      triclinic
_space_group_IT_number           2
_space_group_name_H-M_alt        'P -1'
_space_group_name_Hall           '-P 1'
loop_
_space_group_symop_operation_xyz
'x, y, z'
'-x, -y, -z'

_cell_length_a                   8.7077(4)
_cell_length_b                   12.9666(6)
_cell_length_c                   14.9308(7)
_cell_angle_alpha                105.127(2)
_cell_angle_beta                 90.987(2)
_cell_angle_gamma                95.913(2)
_cell_volume                     1617.04(13)
_cell_formula_units_Z            3
_cell_measurement_reflns_used    9320
_cell_measurement_temperature    100.00
_cell_measurement_theta_max      29.444
_cell_measurement_theta_min      2.430
_shelx_estimated_absorpt_T_max   0.894
_shelx_estimated_absorpt_T_min   0.730
_exptl_absorpt_coefficient_mu    0.390
_exptl_absorpt_correction_T_max  0.7460
_exptl_absorpt_correction_T_min  0.7237
_exptl_absorpt_correction_type   multi-scan
_exptl_absorpt_process_details   
;
SADABS-2016/2 (Bruker,2016/2) was used for absorption correction.
wR2(int) was 0.0767 before and 0.0522 after correction.
The Ratio of minimum to maximum transmission is 0.9701.
The \l/2 correction factor is Not present.
;
_exptl_absorpt_special_details   ?
_exptl_crystal_colour            'clear dark green'
_exptl_crystal_colour_lustre     clear
_exptl_crystal_colour_modifier   dark
_exptl_crystal_colour_primary    green
_exptl_crystal_density_diffrn    1.129
_exptl_crystal_density_meas      ?
_exptl_crystal_density_method    ?
_exptl_crystal_description       needle
_exptl_crystal_F_000             600
_exptl_crystal_size_max          0.86
_exptl_crystal_size_mid          0.78
_exptl_crystal_size_min          0.293
_exptl_transmission_factor_max   ?
_exptl_transmission_factor_min   ?
_diffrn_reflns_av_R_equivalents  0.0333
_diffrn_reflns_av_unetI/netI     0.0153
_diffrn_reflns_Laue_measured_fraction_full 0.999
_diffrn_reflns_Laue_measured_fraction_max 0.999
_diffrn_reflns_limit_h_max       12
_diffrn_reflns_limit_h_min       -12
_diffrn_reflns_limit_k_max       18
_diffrn_reflns_limit_k_min       -18
_diffrn_reflns_limit_l_max       21
_diffrn_reflns_limit_l_min       -21
_diffrn_reflns_number            123184
_diffrn_reflns_point_group_measured_fraction_full 0.999
_diffrn_reflns_point_group_measured_fraction_max 0.999
_diffrn_reflns_theta_full        25.242
_diffrn_reflns_theta_max         30.051
_diffrn_reflns_theta_min         1.859
_diffrn_ambient_temperature      100.00
_diffrn_detector_area_resol_mean ?
_diffrn_measured_fraction_theta_full 0.999
_diffrn_measured_fraction_theta_max 0.999
_diffrn_measurement_device_type  'Bruker Apex-II CCD'
_diffrn_measurement_method       ?
_diffrn_radiation_type           MoK\a
_diffrn_radiation_wavelength     0.71073
_diffrn_source                   ?
_diffrn_source_current           1.0
_diffrn_source_power             0.05
_diffrn_source_voltage           50.0
_reflns_Friedel_coverage         0.000
_reflns_Friedel_fraction_full    .
_reflns_Friedel_fraction_max     .
_reflns_number_gt                9083
_reflns_number_total             9439
_reflns_special_details          
;
 Reflections were merged by SHELXL according to the crystal
 class for the calculation of statistics and refinement.
 
 _reflns_Friedel_fraction is defined as the number of unique
 Friedel pairs measured divided by the number that would be
 possible theoretically, ignoring centric projections and
 systematic absences.
;
_reflns_threshold_expression     'I > 2\s(I)'
_computing_cell_refinement       'SAINT V8.40B (?, 2016)'
_computing_data_collection       ?
_computing_data_reduction        'SAINT V8.40B (?, 2016)'
_computing_molecular_graphics    'Olex2 1.5 (Dolomanov et al., 2009)'
_computing_publication_material  'Olex2 1.5 (Dolomanov et al., 2009)'
_computing_structure_refinement  'XL  (Sheldrick, 2008)'
_computing_structure_solution    'SHELXT 2018/2 (Sheldrick, 2018)'
_refine_diff_density_max         1.599
_refine_diff_density_min         -0.650
_refine_diff_density_rms         0.066
_refine_ls_extinction_coef       .
_refine_ls_extinction_method     none
_refine_ls_goodness_of_fit_ref   1.190
_refine_ls_hydrogen_treatment    constr
_refine_ls_matrix_type           full
_refine_ls_number_parameters     354
_refine_ls_number_reflns         9439
_refine_ls_number_restraints     3
_refine_ls_R_factor_all          0.0553
_refine_ls_R_factor_gt           0.0533
_refine_ls_restrained_S_all      1.192
_refine_ls_shift/su_max          0.001
_refine_ls_shift/su_mean         0.000
_refine_ls_structure_factor_coef Fsqd
_refine_ls_weighting_details     
'w=1/[\s^2^(Fo^2^)+(0.0287P)^2^+2.0020P] where P=(Fo^2^+2Fc^2^)/3'
_refine_ls_weighting_scheme      calc
_refine_ls_wR_factor_gt          0.1200
_refine_ls_wR_factor_ref         0.1210
_refine_special_details          ?
_olex2_refinement_description    
;
1. Restrained distances
 P2-C0 \\sim P1-C1
 with sigma of 0.02
 S2A-C0 \\sim S2-C1
 with sigma of 0.02
 S1A-C0 \\sim S1-C1
 with sigma of 0.02
2. Others
 Sof(S3A)=0.5*(1-FVAR(2))
 Sof(S3)=0.5*FVAR(2)
 Sof(S1A)=Sof(S2A)=Sof(C0)=1-FVAR(2)
 Sof(S2)=Sof(S1)=Sof(C1)=FVAR(2)
 Fixed Sof: C18(0.5) S4(0.5)
3.a Idealised Me refined as rotating group:
 C3(H3A,H3B,H3C), C13(H13A,H13B,H13C), C12(H12A,H12B,H12C), C11(H11A,H11B,
 H11C), C22(H22A,H22B,H22C), C5(H5A,H5B,H5C), C17(H17A,H17B,H17C), C9(H9A,H9B,
 H9C), C15(H15A,H15B,H15C), C24(H24A,H24B,H24C), C8(H8A,H8B,H8C), C16(H16A,H16B,
 H16C), C4(H4A,H4B,H4C), C7(H7A,H7B,H7C), C20(H20A,H20B,H20C), C26(H26A,H26B,
 H26C), C21(H21A,H21B,H21C), C25(H25A,H25B,H25C)
;
_atom_sites_solution_hydrogens   geom
_atom_sites_solution_primary     dual
_atom_sites_solution_secondary   ?
loop_
_atom_site_label
_atom_site_type_symbol
_atom_site_fract_x
_atom_site_fract_y
_atom_site_fract_z
_atom_site_U_iso_or_equiv
_atom_site_adp_type
_atom_site_occupancy
_atom_site_site_symmetry_order
_atom_site_calc_flag
_atom_site_refinement_flags_posn
_atom_site_refinement_flags_adp
_atom_site_refinement_flags_occupancy
_atom_site_disorder_assembly
_atom_site_disorder_group
P1 P 0.59245(5) 0.56073(4) 0.24444(3) 0.02070(10) Uani 1 1 d D . . . .
P2 P 0.75785(5) 0.73650(4) 0.55736(3) 0.02015(10) Uani 1 1 d D . . . .
S2 S 0.71494(7) 0.71515(5) 0.41131(5) 0.01919(14) Uani 0.9054(17) 1 d D . P A 1
P3 P 0.91505(6) 0.92688(4) 0.12418(3) 0.02402(11) Uani 1 1 d . . . . .
S1 S 0.64923(7) 0.48668(4) 0.42472(4) 0.02490(13) Uani 0.9054(17) 1 d D . P A 1
C1 C 0.6510(3) 0.5779(2) 0.3671(2) 0.0181(5) Uani 0.9054(17) 1 d D . P A 1
C10 C 0.9757(2) 0.76287(15) 0.56296(14) 0.0241(4) Uani 1 1 d . . . . .
C14 C 0.6644(2) 0.86373(16) 0.60149(16) 0.0305(4) Uani 1 1 d . . . . .
C2 C 0.6744(3) 0.43327(16) 0.18147(15) 0.0301(4) Uani 1 1 d . . . . .
C6 C 0.3746(2) 0.5420(2) 0.24857(15) 0.0314(4) Uani 1 1 d . . . . .
C3 C 0.6634(3) 0.43095(19) 0.07775(15) 0.0378(5) Uani 1 1 d . . . . .
H3A H 0.554497 0.419586 0.056114 0.057 Uiso 1 1 calc R U . . .
H3B H 0.717613 0.372280 0.041737 0.057 Uiso 1 1 calc R U . . .
H3C H 0.710914 0.499521 0.069479 0.057 Uiso 1 1 calc R U . . .
C19 C 1.0001(2) 0.79903(18) 0.12283(18) 0.0336(5) Uani 1 1 d . . . . .
C13 C 1.0328(3) 0.7834(2) 0.66462(16) 0.0397(5) Uani 1 1 d . . . . .
H13A H 1.011307 0.855198 0.699661 0.060 Uiso 1 1 calc R U . . .
H13B H 1.144388 0.778879 0.667381 0.060 Uiso 1 1 calc R U . . .
H13C H 0.979294 0.729284 0.691679 0.060 Uiso 1 1 calc R U . . .
C12 C 1.0479(3) 0.8516(2) 0.5227(2) 0.0459(6) Uani 1 1 d . . . . .
H12A H 1.002707 0.842281 0.460147 0.069 Uiso 1 1 calc R U . . .
H12B H 1.159690 0.848276 0.519528 0.069 Uiso 1 1 calc R U . . .
H12C H 1.028027 0.921610 0.562439 0.069 Uiso 1 1 calc R U . . .
C11 C 1.0284(3) 0.6556(2) 0.50946(17) 0.0381(5) Uani 1 1 d . . . . .
H11A H 0.982236 0.597959 0.535168 0.057 Uiso 1 1 calc R U . . .
H11B H 1.141338 0.659804 0.515224 0.057 Uiso 1 1 calc R U . . .
H11C H 0.995488 0.640371 0.443792 0.057 Uiso 1 1 calc R U . . .
C22 C 1.1721(2) 0.8209(2) 0.10594(19) 0.0382(5) Uani 1 1 d . . . . .
H22A H 1.183778 0.827589 0.042478 0.057 Uiso 1 1 calc R U . . .
H22B H 1.226289 0.761225 0.114301 0.057 Uiso 1 1 calc R U . . .
H22C H 1.216074 0.887786 0.150245 0.057 Uiso 1 1 calc R U . . .
C5 C 0.8459(3) 0.4505(2) 0.21238(18) 0.0421(6) Uani 1 1 d . . . . .
H5A H 0.890194 0.522146 0.209523 0.063 Uiso 1 1 calc R U . . .
H5B H 0.900665 0.395855 0.171147 0.063 Uiso 1 1 calc R U . . .
H5C H 0.856680 0.444588 0.276237 0.063 Uiso 1 1 calc R U . . .
C17 C 0.4909(3) 0.8292(2) 0.58282(19) 0.0403(5) Uani 1 1 d . . . . .
H17A H 0.466746 0.809380 0.515750 0.061 Uiso 1 1 calc R U . . .
H17B H 0.433372 0.888801 0.613337 0.061 Uiso 1 1 calc R U . . .
H17C H 0.461563 0.767220 0.607404 0.061 Uiso 1 1 calc R U . . .
C23 C 0.6969(3) 0.90774(19) 0.1210(2) 0.0415(6) Uani 1 1 d . . . . .
C9 C 0.3089(3) 0.5246(2) 0.14981(16) 0.0406(5) Uani 1 1 d . . . . .
H9A H 0.358568 0.580032 0.122786 0.061 Uiso 1 1 calc R U . . .
H9B H 0.197249 0.529035 0.150931 0.061 Uiso 1 1 calc R U . . .
H9C H 0.328638 0.453476 0.112225 0.061 Uiso 1 1 calc R U . . .
C15 C 0.6943(3) 0.8968(2) 0.70697(19) 0.0516(7) Uani 1 1 d . . . . .
H15A H 0.674527 0.833433 0.731064 0.077 Uiso 1 1 calc R U . . .
H15B H 0.625535 0.950200 0.735442 0.077 Uiso 1 1 calc R U . . .
H15C H 0.802094 0.927774 0.721942 0.077 Uiso 1 1 calc R U . . .
C24 C 0.6478(3) 1.0153(2) 0.1143(2) 0.0450(6) Uani 1 1 d . . . . .
H24A H 0.695366 1.072883 0.166629 0.068 Uiso 1 1 calc R U . . .
H24B H 0.534999 1.012773 0.115984 0.068 Uiso 1 1 calc R U . . .
H24C H 0.681368 1.029389 0.055842 0.068 Uiso 1 1 calc R U . . .
C8 C 0.3018(3) 0.4541(3) 0.2905(2) 0.0623(10) Uani 1 1 d . . . . .
H8A H 0.320176 0.383535 0.251091 0.094 Uiso 1 1 calc R U . . .
H8B H 0.190315 0.458310 0.294424 0.094 Uiso 1 1 calc R U . . .
H8C H 0.348220 0.463901 0.352813 0.094 Uiso 1 1 calc R U . . .
C16 C 0.7084(4) 0.9580(2) 0.5598(3) 0.0569(8) Uani 1 1 d . . . . .
H16A H 0.816312 0.986684 0.577719 0.085 Uiso 1 1 calc R U . . .
H16B H 0.641289 1.014457 0.583109 0.085 Uiso 1 1 calc R U . . .
H16C H 0.695750 0.933284 0.491998 0.085 Uiso 1 1 calc R U . . .
C4 C 0.6005(4) 0.3249(2) 0.19186(19) 0.0531(8) Uani 1 1 d . . . . .
H4A H 0.598790 0.326754 0.257861 0.080 Uiso 1 1 calc R U . . .
H4B H 0.660777 0.267812 0.159440 0.080 Uiso 1 1 calc R U . . .
H4C H 0.494537 0.310895 0.164925 0.080 Uiso 1 1 calc R U . . .
C7 C 0.3310(3) 0.6497(3) 0.30721(19) 0.0516(7) Uani 1 1 d . . . . .
H7A H 0.368721 0.661147 0.371659 0.077 Uiso 1 1 calc R U . . .
H7B H 0.218357 0.649033 0.304987 0.077 Uiso 1 1 calc R U . . .
H7C H 0.378077 0.707929 0.282515 0.077 Uiso 1 1 calc R U . . .
C20 C 0.9875(4) 0.7857(4) 0.2208(3) 0.0827(14) Uani 1 1 d . . . . .
H20A H 1.027003 0.853375 0.265704 0.124 Uiso 1 1 calc R U . . .
H20B H 1.048409 0.728595 0.227719 0.124 Uiso 1 1 calc R U . . .
H20C H 0.879016 0.766710 0.231942 0.124 Uiso 1 1 calc R U . . .
C26 C 0.6499(4) 0.8917(3) 0.2145(3) 0.0768(13) Uani 1 1 d . . . . .
H26A H 0.673954 0.820935 0.218940 0.115 Uiso 1 1 calc R U . . .
H26B H 0.538701 0.895997 0.220368 0.115 Uiso 1 1 calc R U . . .
H26C H 0.706842 0.947758 0.264450 0.115 Uiso 1 1 calc R U . . .
C21 C 0.9328(4) 0.6971(2) 0.0505(3) 0.0825(14) Uani 1 1 d . . . . .
H21A H 0.826728 0.676510 0.065427 0.124 Uiso 1 1 calc R U . . .
H21B H 0.995947 0.638837 0.050855 0.124 Uiso 1 1 calc R U . . .
H21C H 0.932364 0.710421 -0.011125 0.124 Uiso 1 1 calc R U . . .
C25 C 0.6153(4) 0.8195(3) 0.0409(4) 0.123(3) Uani 1 1 d . . . . .
H25A H 0.666327 0.820622 -0.016910 0.185 Uiso 1 1 calc R U . . .
H25B H 0.506969 0.831943 0.034717 0.185 Uiso 1 1 calc R U . . .
H25C H 0.620257 0.749388 0.053417 0.185 Uiso 1 1 calc R U . . .
C18 C 0.9551(16) 0.9353(11) 0.0044(8) 0.034(3) Uani 0.5 1 d . . P B -1
S3 S 0.9533(4) 0.83583(14) -0.09035(12) 0.0437(9) Uani 0.314(3) 1 d . . P B -1
S4 S 1.0527(3) 1.0609(3) 0.0173(2) 0.0292(5) Uani 0.5 1 d . . P B -1
S3A S 0.8376(6) 0.8679(4) -0.0872(2) 0.053(2) Uani 0.186(3) 1 d . . P B -2
S1A S 0.6787(11) 0.8238(6) 0.3966(5) 0.049(2) Uani 0.0946(17) 1 d D . P A 2
S2A S 0.6359(10) 0.5908(7) 0.4019(6) 0.0311(18) Uani 0.0946(17) 1 d D . P A 2
C0 C 0.690(3) 0.7284(13) 0.4433(13) 0.031(7) Uani 0.0946(17) 1 d D . P A 2

loop_
_atom_site_aniso_label
_atom_site_aniso_U_11
_atom_site_aniso_U_22
_atom_site_aniso_U_33
_atom_site_aniso_U_23
_atom_site_aniso_U_13
_atom_site_aniso_U_12
P1 0.0209(2) 0.0248(2) 0.0186(2) 0.01008(17) 0.00004(16) 0.00179(17)
P2 0.0210(2) 0.0188(2) 0.0210(2) 0.00651(16) 0.00147(16) 0.00027(16)
S2 0.0223(3) 0.0185(3) 0.0180(3) 0.0076(2) 0.0008(2) 0.00088(19)
P3 0.0229(2) 0.0224(2) 0.0223(2) -0.00093(17) 0.00360(17) -0.00078(17)
S1 0.0372(3) 0.0198(2) 0.0191(2) 0.00861(18) -0.00399(19) 0.00136(19)
C1 0.0191(10) 0.0193(10) 0.0175(13) 0.0077(11) 0.0012(11) 0.0026(7)
C10 0.0207(8) 0.0237(8) 0.0275(9) 0.0061(7) -0.0015(7) 0.0032(7)
C14 0.0221(9) 0.0228(9) 0.0431(12) 0.0018(8) 0.0065(8) 0.0029(7)
C2 0.0397(11) 0.0235(9) 0.0273(9) 0.0063(7) 0.0033(8) 0.0049(8)
C6 0.0195(8) 0.0532(13) 0.0257(9) 0.0197(9) -0.0036(7) 0.0000(8)
C3 0.0537(14) 0.0321(11) 0.0244(10) 0.0028(8) 0.0053(9) 0.0023(10)
C19 0.0212(9) 0.0280(10) 0.0513(13) 0.0097(9) 0.0064(9) 0.0029(7)
C13 0.0342(11) 0.0501(14) 0.0306(11) 0.0013(10) -0.0097(9) 0.0115(10)
C12 0.0199(10) 0.0512(15) 0.0757(19) 0.0366(14) -0.0023(10) -0.0047(9)
C11 0.0287(10) 0.0381(12) 0.0414(12) -0.0033(10) -0.0003(9) 0.0125(9)
C22 0.0225(9) 0.0370(12) 0.0498(14) 0.0013(10) 0.0082(9) 0.0041(8)
C5 0.0399(13) 0.0498(14) 0.0398(13) 0.0102(11) 0.0073(10) 0.0230(11)
C17 0.0233(10) 0.0418(13) 0.0517(14) 0.0038(11) 0.0028(9) 0.0063(9)
C23 0.0229(10) 0.0285(11) 0.0645(16) -0.0037(10) 0.0080(10) 0.0043(8)
C9 0.0308(11) 0.0632(16) 0.0288(11) 0.0144(11) -0.0089(8) 0.0057(10)
C15 0.0358(13) 0.0564(16) 0.0457(14) -0.0195(12) 0.0007(11) 0.0125(11)
C24 0.0401(13) 0.0533(15) 0.0470(14) 0.0167(12) 0.0039(11) 0.0200(11)
C8 0.0267(12) 0.101(3) 0.078(2) 0.067(2) -0.0070(12) -0.0141(14)
C16 0.0549(17) 0.0271(12) 0.095(2) 0.0224(14) 0.0265(16) 0.0140(11)
C4 0.095(2) 0.0258(11) 0.0363(13) 0.0086(10) 0.0041(14) -0.0026(13)
C7 0.0282(11) 0.086(2) 0.0367(13) 0.0035(13) -0.0003(9) 0.0200(13)
C20 0.0556(19) 0.132(4) 0.105(3) 0.092(3) 0.038(2) 0.051(2)
C26 0.0506(17) 0.075(2) 0.142(4) 0.079(2) 0.063(2) 0.0408(16)
C21 0.0408(15) 0.0223(12) 0.165(4) -0.0083(17) -0.017(2) 0.0019(11)
C25 0.0231(13) 0.082(3) 0.199(5) -0.076(3) -0.018(2) 0.0041(15)
C18 0.055(4) 0.014(2) 0.028(6) -0.004(3) -0.009(3) 0.001(2)
S3 0.091(2) 0.0175(8) 0.0184(8) -0.0001(6) 0.0009(9) 0.0019(9)
S4 0.0271(8) 0.0287(8) 0.0238(12) -0.0028(7) 0.0048(7) -0.0087(6)
S3A 0.067(3) 0.063(3) 0.0180(13) 0.0120(14) -0.0092(14) -0.047(3)
S1A 0.084(6) 0.034(3) 0.033(3) 0.013(3) 0.005(3) 0.015(3)
S2A 0.026(3) 0.045(4) 0.025(4) 0.017(4) -0.006(3) -0.004(3)
C0 0.028(12) 0.018(11) 0.039(18) -0.005(11) 0.010(12) -0.007(8)

_geom_special_details            
;
 All esds (except the esd in the dihedral angle between two l.s. planes)
 are estimated using the full covariance matrix.  The cell esds are taken
 into account individually in the estimation of esds in distances, angles
 and torsion angles; correlations between esds in cell parameters are only
 used when they are defined by crystal symmetry.  An approximate (isotropic)
 treatment of cell esds is used for estimating esds involving l.s. planes.
;
loop_
_geom_bond_atom_site_label_1
_geom_bond_atom_site_label_2
_geom_bond_distance
_geom_bond_site_symmetry_2
_geom_bond_publ_flag
P1 C1 1.843(3) . ?
P1 C2 1.892(2) . ?
P1 C6 1.892(2) . ?
P1 S2A 2.299(8) . ?
P2 S2 2.1464(8) . ?
P2 C10 1.8887(19) . ?
P2 C14 1.883(2) . ?
P2 C0 1.768(16) . ?
S2 C1 1.756(3) . ?
P3 C19 1.880(2) . ?
P3 C23 1.888(2) . ?
P3 C18 1.856(12) . ?
S1 C1 1.633(3) . ?
C10 C13 1.536(3) . ?
C10 C12 1.519(3) . ?
C10 C11 1.533(3) . ?
C14 C17 1.530(3) . ?
C14 C15 1.531(4) . ?
C14 C16 1.528(3) . ?
C2 C3 1.542(3) . ?
C2 C5 1.532(3) . ?
C2 C4 1.531(3) . ?
C6 C9 1.524(3) . ?
C6 C8 1.526(3) . ?
C6 C7 1.531(4) . ?
C3 H3A 0.9800 . ?
C3 H3B 0.9800 . ?
C3 H3C 0.9800 . ?
C19 C22 1.532(3) . ?
C19 C20 1.521(4) . ?
C19 C21 1.527(4) . ?
C13 H13A 0.9800 . ?
C13 H13B 0.9800 . ?
C13 H13C 0.9800 . ?
C12 H12A 0.9800 . ?
C12 H12B 0.9800 . ?
C12 H12C 0.9800 . ?
C11 H11A 0.9800 . ?
C11 H11B 0.9800 . ?
C11 H11C 0.9800 . ?
C22 H22A 0.9800 . ?
C22 H22B 0.9800 . ?
C22 H22C 0.9800 . ?
C5 H5A 0.9800 . ?
C5 H5B 0.9800 . ?
C5 H5C 0.9800 . ?
C17 H17A 0.9800 . ?
C17 H17B 0.9800 . ?
C17 H17C 0.9800 . ?
C23 C24 1.528(4) . ?
C23 C26 1.521(4) . ?
C23 C25 1.528(4) . ?
C9 H9A 0.9800 . ?
C9 H9B 0.9800 . ?
C9 H9C 0.9800 . ?
C15 H15A 0.9800 . ?
C15 H15B 0.9800 . ?
C15 H15C 0.9800 . ?
C24 H24A 0.9800 . ?
C24 H24B 0.9800 . ?
C24 H24C 0.9800 . ?
C8 H8A 0.9800 . ?
C8 H8B 0.9800 . ?
C8 H8C 0.9800 . ?
C16 H16A 0.9800 . ?
C16 H16B 0.9800 . ?
C16 H16C 0.9800 . ?
C4 H4A 0.9800 . ?
C4 H4B 0.9800 . ?
C4 H4C 0.9800 . ?
C7 H7A 0.9800 . ?
C7 H7B 0.9800 . ?
C7 H7C 0.9800 . ?
C20 H20A 0.9800 . ?
C20 H20B 0.9800 . ?
C20 H20C 0.9800 . ?
C26 H26A 0.9800 . ?
C26 H26B 0.9800 . ?
C26 H26C 0.9800 . ?
C21 H21A 0.9800 . ?
C21 H21B 0.9800 . ?
C21 H21C 0.9800 . ?
C25 H25A 0.9800 . ?
C25 H25B 0.9800 . ?
C25 H25C 0.9800 . ?
C18 S3 1.645(13) . ?
C18 S4 1.719(10) . ?
S1A C0 1.580(15) . ?
S2A C0 1.739(15) . ?

loop_
_geom_angle_atom_site_label_1
_geom_angle_atom_site_label_2
_geom_angle_atom_site_label_3
_geom_angle
_geom_angle_site_symmetry_1
_geom_angle_site_symmetry_3
_geom_angle_publ_flag
C1 P1 C2 103.70(11) . . ?
C1 P1 C6 101.24(11) . . ?
C2 P1 S2A 109.7(2) . . ?
C6 P1 C2 112.68(11) . . ?
C6 P1 S2A 94.8(2) . . ?
C10 P2 S2 99.17(7) . . ?
C14 P2 S2 98.38(8) . . ?
C14 P2 C10 112.01(9) . . ?
C0 P2 C10 108.4(10) . . ?
C0 P2 C14 89.7(8) . . ?
C1 S2 P2 104.90(10) . . ?
C19 P3 C23 111.87(10) . . ?
C18 P3 C19 99.6(4) . . ?
C18 P3 C23 102.3(4) . . ?
S2 C1 P1 105.59(15) . . ?
S1 C1 P1 128.52(17) . . ?
S1 C1 S2 125.87(18) . . ?
C13 C10 P2 108.10(15) . . ?
C12 C10 P2 117.78(14) . . ?
C12 C10 C13 109.9(2) . . ?
C12 C10 C11 109.1(2) . . ?
C11 C10 P2 104.24(14) . . ?
C11 C10 C13 107.15(18) . . ?
C17 C14 P2 104.80(14) . . ?
C17 C14 C15 107.1(2) . . ?
C15 C14 P2 105.93(17) . . ?
C16 C14 P2 118.58(17) . . ?
C16 C14 C17 108.5(2) . . ?
C16 C14 C15 111.2(2) . . ?
C3 C2 P1 105.19(15) . . ?
C5 C2 P1 105.47(15) . . ?
C5 C2 C3 107.85(19) . . ?
C4 C2 P1 119.35(18) . . ?
C4 C2 C3 108.15(19) . . ?
C4 C2 C5 110.3(2) . . ?
C9 C6 P1 107.21(15) . . ?
C9 C6 C8 110.0(2) . . ?
C9 C6 C7 108.2(2) . . ?
C8 C6 P1 118.07(17) . . ?
C8 C6 C7 107.7(2) . . ?
C7 C6 P1 105.20(16) . . ?
C2 C3 H3A 109.5 . . ?
C2 C3 H3B 109.5 . . ?
C2 C3 H3C 109.5 . . ?
H3A C3 H3B 109.5 . . ?
H3A C3 H3C 109.5 . . ?
H3B C3 H3C 109.5 . . ?
C22 C19 P3 105.60(15) . . ?
C20 C19 P3 105.9(2) . . ?
C20 C19 C22 107.7(2) . . ?
C20 C19 C21 111.3(3) . . ?
C21 C19 P3 117.4(2) . . ?
C21 C19 C22 108.5(2) . . ?
C10 C13 H13A 109.5 . . ?
C10 C13 H13B 109.5 . . ?
C10 C13 H13C 109.5 . . ?
H13A C13 H13B 109.5 . . ?
H13A C13 H13C 109.5 . . ?
H13B C13 H13C 109.5 . . ?
C10 C12 H12A 109.5 . . ?
C10 C12 H12B 109.5 . . ?
C10 C12 H12C 109.5 . . ?
H12A C12 H12B 109.5 . . ?
H12A C12 H12C 109.5 . . ?
H12B C12 H12C 109.5 . . ?
C10 C11 H11A 109.5 . . ?
C10 C11 H11B 109.5 . . ?
C10 C11 H11C 109.5 . . ?
H11A C11 H11B 109.5 . . ?
H11A C11 H11C 109.5 . . ?
H11B C11 H11C 109.5 . . ?
C19 C22 H22A 109.5 . . ?
C19 C22 H22B 109.5 . . ?
C19 C22 H22C 109.5 . . ?
H22A C22 H22B 109.5 . . ?
H22A C22 H22C 109.5 . . ?
H22B C22 H22C 109.5 . . ?
C2 C5 H5A 109.5 . . ?
C2 C5 H5B 109.5 . . ?
C2 C5 H5C 109.5 . . ?
H5A C5 H5B 109.5 . . ?
H5A C5 H5C 109.5 . . ?
H5B C5 H5C 109.5 . . ?
C14 C17 H17A 109.5 . . ?
C14 C17 H17B 109.5 . . ?
C14 C17 H17C 109.5 . . ?
H17A C17 H17B 109.5 . . ?
H17A C17 H17C 109.5 . . ?
H17B C17 H17C 109.5 . . ?
C24 C23 P3 104.88(17) . . ?
C26 C23 P3 107.1(2) . . ?
C26 C23 C24 107.8(2) . . ?
C26 C23 C25 111.3(3) . . ?
C25 C23 P3 117.16(19) . . ?
C25 C23 C24 108.1(3) . . ?
C6 C9 H9A 109.5 . . ?
C6 C9 H9B 109.5 . . ?
C6 C9 H9C 109.5 . . ?
H9A C9 H9B 109.5 . . ?
H9A C9 H9C 109.5 . . ?
H9B C9 H9C 109.5 . . ?
C14 C15 H15A 109.5 . . ?
C14 C15 H15B 109.5 . . ?
C14 C15 H15C 109.5 . . ?
H15A C15 H15B 109.5 . . ?
H15A C15 H15C 109.5 . . ?
H15B C15 H15C 109.5 . . ?
C23 C24 H24A 109.5 . . ?
C23 C24 H24B 109.5 . . ?
C23 C24 H24C 109.5 . . ?
H24A C24 H24B 109.5 . . ?
H24A C24 H24C 109.5 . . ?
H24B C24 H24C 109.5 . . ?
C6 C8 H8A 109.5 . . ?
C6 C8 H8B 109.5 . . ?
C6 C8 H8C 109.5 . . ?
H8A C8 H8B 109.5 . . ?
H8A C8 H8C 109.5 . . ?
H8B C8 H8C 109.5 . . ?
C14 C16 H16A 109.5 . . ?
C14 C16 H16B 109.5 . . ?
C14 C16 H16C 109.5 . . ?
H16A C16 H16B 109.5 . . ?
H16A C16 H16C 109.5 . . ?
H16B C16 H16C 109.5 . . ?
C2 C4 H4A 109.5 . . ?
C2 C4 H4B 109.5 . . ?
C2 C4 H4C 109.5 . . ?
H4A C4 H4B 109.5 . . ?
H4A C4 H4C 109.5 . . ?
H4B C4 H4C 109.5 . . ?
C6 C7 H7A 109.5 . . ?
C6 C7 H7B 109.5 . . ?
C6 C7 H7C 109.5 . . ?
H7A C7 H7B 109.5 . . ?
H7A C7 H7C 109.5 . . ?
H7B C7 H7C 109.5 . . ?
C19 C20 H20A 109.5 . . ?
C19 C20 H20B 109.5 . . ?
C19 C20 H20C 109.5 . . ?
H20A C20 H20B 109.5 . . ?
H20A C20 H20C 109.5 . . ?
H20B C20 H20C 109.5 . . ?
C23 C26 H26A 109.5 . . ?
C23 C26 H26B 109.5 . . ?
C23 C26 H26C 109.5 . . ?
H26A C26 H26B 109.5 . . ?
H26A C26 H26C 109.5 . . ?
H26B C26 H26C 109.5 . . ?
C19 C21 H21A 109.5 . . ?
C19 C21 H21B 109.5 . . ?
C19 C21 H21C 109.5 . . ?
H21A C21 H21B 109.5 . . ?
H21A C21 H21C 109.5 . . ?
H21B C21 H21C 109.5 . . ?
C23 C25 H25A 109.5 . . ?
C23 C25 H25B 109.5 . . ?
C23 C25 H25C 109.5 . . ?
H25A C25 H25B 109.5 . . ?
H25A C25 H25C 109.5 . . ?
H25B C25 H25C 109.5 . . ?
S3 C18 P3 127.9(8) . . ?
S3 C18 S4 124.1(7) . . ?
S4 C18 P3 105.3(6) . . ?
C0 S2A P1 105.3(7) . . ?
S1A C0 P2 127.7(11) . . ?
S1A C0 S2A 131.5(11) . . ?
S2A C0 P2 100.7(8) . . ?

loop_
_geom_torsion_atom_site_label_1
_geom_torsion_atom_site_label_2
_geom_torsion_atom_site_label_3
_geom_torsion_atom_site_label_4
_geom_torsion
_geom_torsion_site_symmetry_1
_geom_torsion_site_symmetry_2
_geom_torsion_site_symmetry_3
_geom_torsion_site_symmetry_4
_geom_torsion_publ_flag
P1 S2A C0 P2 -168.3(10) . . . . ?
P1 S2A C0 S1A 13(3) . . . . ?
P2 S2 C1 P1 173.76(10) . . . . ?
P2 S2 C1 S1 -7.4(2) . . . . ?
S2 P2 C10 C13 178.77(14) . . . . ?
S2 P2 C10 C12 53.52(19) . . . . ?
S2 P2 C10 C11 -67.46(14) . . . . ?
S2 P2 C14 C17 70.96(16) . . . . ?
S2 P2 C14 C15 -175.98(15) . . . . ?
S2 P2 C14 C16 -50.3(2) . . . . ?
C1 P1 C2 C3 -166.53(16) . . . . ?
C1 P1 C2 C5 -52.66(18) . . . . ?
C1 P1 C2 C4 71.9(2) . . . . ?
C1 P1 C6 C9 -179.03(18) . . . . ?
C1 P1 C6 C8 -54.2(2) . . . . ?
C1 P1 C6 C7 65.99(18) . . . . ?
C10 P2 C14 C17 174.45(15) . . . . ?
C10 P2 C14 C15 -72.49(18) . . . . ?
C10 P2 C14 C16 53.2(2) . . . . ?
C10 P2 C0 S1A -75(2) . . . . ?
C10 P2 C0 S2A 106.6(12) . . . . ?
C14 P2 C10 C13 75.79(17) . . . . ?
C14 P2 C10 C12 -49.5(2) . . . . ?
C14 P2 C10 C11 -170.44(15) . . . . ?
C14 P2 C0 S1A 38(2) . . . . ?
C14 P2 C0 S2A -140.2(13) . . . . ?
C2 P1 C1 S2 136.79(13) . . . . ?
C2 P1 C1 S1 -42.0(2) . . . . ?
C2 P1 C6 C9 -68.87(19) . . . . ?
C2 P1 C6 C8 56.0(2) . . . . ?
C2 P1 C6 C7 176.15(16) . . . . ?
C6 P1 C1 S2 -106.27(14) . . . . ?
C6 P1 C1 S1 75.0(2) . . . . ?
C6 P1 C2 C3 84.85(16) . . . . ?
C6 P1 C2 C5 -161.28(15) . . . . ?
C6 P1 C2 C4 -36.7(2) . . . . ?
C19 P3 C23 C24 -175.39(17) . . . . ?
C19 P3 C23 C26 70.2(2) . . . . ?
C19 P3 C23 C25 -55.6(4) . . . . ?
C19 P3 C18 S3 35.1(10) . . . . ?
C19 P3 C18 S4 -126.3(5) . . . . ?
C23 P3 C19 C22 168.96(17) . . . . ?
C23 P3 C19 C20 -76.9(2) . . . . ?
C23 P3 C19 C21 48.0(3) . . . . ?
C23 P3 C18 S3 -79.9(10) . . . . ?
C23 P3 C18 S4 118.6(5) . . . . ?
C18 P3 C19 C22 61.4(5) . . . . ?
C18 P3 C19 C20 175.5(5) . . . . ?
C18 P3 C19 C21 -59.6(5) . . . . ?
C18 P3 C23 C24 -69.6(5) . . . . ?
C18 P3 C23 C26 176.0(5) . . . . ?
C18 P3 C23 C25 50.2(5) . . . . ?
S2A P1 C2 C3 -171.0(3) . . . . ?
S2A P1 C2 C5 -57.1(3) . . . . ?
S2A P1 C2 C4 67.5(3) . . . . ?
S2A P1 C6 C9 177.5(3) . . . . ?
S2A P1 C6 C8 -57.6(3) . . . . ?
S2A P1 C6 C7 62.5(3) . . . . ?
C0 P2 C10 C13 173.2(6) . . . . ?
C0 P2 C10 C12 48.0(6) . . . . ?
C0 P2 C10 C11 -73.0(6) . . . . ?
C0 P2 C14 C17 64.7(9) . . . . ?
C0 P2 C14 C15 177.7(9) . . . . ?
C0 P2 C14 C16 -56.5(9) . . . . ?

_shelx_res_file                  
;
TITL srpx20a_1_a.res in P-1
    srpx20a_1.res
    created by SHELXL-2019/1 at 12:59:24 on 28-Mar-2024
REM Old TITL srpx20a_1_b.res in P1
REM SHELXT solution in P-1: R1 0.150, Rweak 0.014, Alpha 0.065
REM <I/s> 0.000 for 0 systematic absences, Orientation as input
REM Formula found by SHELXT: C27 P S5
CELL 0.71073 8.7077 12.9666 14.9308 105.127 90.987 95.913
ZERR 3 0.0004 0.0006 0.0007 0.002 0.002 0.002
LATT 1
SFAC C H P S
UNIT 51 108 6 6
SADI P2 C0 P1 C1
SADI S2A C0 S2 C1
SADI S1A C0 S1 C1

L.S. 10
PLAN  30
SIZE 0.78 0.86 0.293
TEMP -173.15
CONF
FREE S1A H16c
BIND S3A C18
list 4
MORE -1
BOND $H
fmap 2
acta
OMIT 0 1 1
REM <olex2.extras>
REM <HklSrc "%.\\SRPX20a_1.hkl">
REM </olex2.extras>

WGHT    0.028700    2.002000
FVAR       0.60208   0.62773   0.90539
P1    3    0.592448    0.560728    0.244440    11.00000    0.02093    0.02478 =
         0.01864    0.01008    0.00004    0.00179
P2    3    0.757845    0.736497    0.557361    11.00000    0.02104    0.01876 =
         0.02096    0.00651    0.00147    0.00027
PART 1
S2    4    0.714942    0.715146    0.411308    31.00000    0.02227    0.01852 =
         0.01800    0.00755    0.00080    0.00088

PART 0
P3    3    0.915045    0.926880    0.124177    11.00000    0.02290    0.02239 =
         0.02230   -0.00093    0.00360   -0.00078

PART 1
S1    4    0.649225    0.486680    0.424716    31.00000    0.03721    0.01979 =
         0.01907    0.00861   -0.00399    0.00136
C1    1    0.650970    0.577916    0.367148    31.00000    0.01910    0.01928 =
         0.01753    0.00770    0.00120    0.00258
PART 0
C10   1    0.975662    0.762868    0.562963    11.00000    0.02069    0.02370 =
         0.02751    0.00614   -0.00154    0.00323
C14   1    0.664393    0.863727    0.601490    11.00000    0.02208    0.02284 =
         0.04307    0.00184    0.00646    0.00288
C2    1    0.674442    0.433270    0.181474    11.00000    0.03969    0.02346 =
         0.02735    0.00629    0.00333    0.00487
C6    1    0.374571    0.541968    0.248570    11.00000    0.01948    0.05324 =
         0.02570    0.01968   -0.00360   -0.00001
C3    1    0.663356    0.430953    0.077746    11.00000    0.05369    0.03215 =
         0.02440    0.00276    0.00528    0.00227
AFIX 137
H3A   2    0.554497    0.419586    0.056114    11.00000   -1.50000
H3B   2    0.717613    0.372280    0.041737    11.00000   -1.50000
H3C   2    0.710914    0.499521    0.069479    11.00000   -1.50000
AFIX   0

C19   1    1.000126    0.799027    0.122828    11.00000    0.02123    0.02802 =
         0.05130    0.00971    0.00640    0.00287
C13   1    1.032834    0.783416    0.664616    11.00000    0.03424    0.05010 =
         0.03058    0.00127   -0.00967    0.01155
AFIX 137
H13A  2    1.011307    0.855198    0.699661    11.00000   -1.50000
H13B  2    1.144388    0.778879    0.667381    11.00000   -1.50000
H13C  2    0.979294    0.729284    0.691679    11.00000   -1.50000
AFIX   0
C12   1    1.047932    0.851632    0.522698    11.00000    0.01994    0.05120 =
         0.07568    0.03657   -0.00231   -0.00470
AFIX 137
H12A  2    1.002707    0.842281    0.460147    11.00000   -1.50000
H12B  2    1.159690    0.848276    0.519528    11.00000   -1.50000
H12C  2    1.028027    0.921610    0.562439    11.00000   -1.50000
AFIX   0
C11   1    1.028438    0.655579    0.509464    11.00000    0.02872    0.03811 =
         0.04142   -0.00333   -0.00029    0.01248
AFIX 137
H11A  2    0.982236    0.597959    0.535168    11.00000   -1.50000
H11B  2    1.141338    0.659804    0.515224    11.00000   -1.50000
H11C  2    0.995488    0.640371    0.443792    11.00000   -1.50000
AFIX   0

C22   1    1.172061    0.820876    0.105941    11.00000    0.02249    0.03698 =
         0.04984    0.00130    0.00822    0.00407
AFIX 137
H22A  2    1.183778    0.827589    0.042478    11.00000   -1.50000
H22B  2    1.226289    0.761225    0.114301    11.00000   -1.50000
H22C  2    1.216074    0.887786    0.150245    11.00000   -1.50000
AFIX   0

C5    1    0.845942    0.450518    0.212379    11.00000    0.03990    0.04985 =
         0.03978    0.01022    0.00733    0.02299
AFIX 137
H5A   2    0.890194    0.522146    0.209523    11.00000   -1.50000
H5B   2    0.900665    0.395855    0.171147    11.00000   -1.50000
H5C   2    0.856680    0.444588    0.276237    11.00000   -1.50000
AFIX   0
C17   1    0.490930    0.829177    0.582817    11.00000    0.02334    0.04176 =
         0.05171    0.00376    0.00279    0.00627
AFIX 137
H17A  2    0.466746    0.809380    0.515750    11.00000   -1.50000
H17B  2    0.433372    0.888801    0.613337    11.00000   -1.50000
H17C  2    0.461563    0.767220    0.607404    11.00000   -1.50000
AFIX   0

C23   1    0.696937    0.907745    0.121027    11.00000    0.02290    0.02853 =
         0.06454   -0.00367    0.00802    0.00432
C9    1    0.308895    0.524575    0.149814    11.00000    0.03081    0.06316 =
         0.02885    0.01437   -0.00893    0.00566
AFIX 137
H9A   2    0.358568    0.580032    0.122786    11.00000   -1.50000
H9B   2    0.197249    0.529035    0.150931    11.00000   -1.50000
H9C   2    0.328638    0.453476    0.112225    11.00000   -1.50000
AFIX   0
C15   1    0.694329    0.896754    0.706970    11.00000    0.03580    0.05636 =
         0.04573   -0.01950    0.00071    0.01247
AFIX 137
H15A  2    0.674527    0.833433    0.731064    11.00000   -1.50000
H15B  2    0.625535    0.950200    0.735442    11.00000   -1.50000
H15C  2    0.802094    0.927774    0.721942    11.00000   -1.50000
AFIX   0

C24   1    0.647757    1.015347    0.114264    11.00000    0.04006    0.05327 =
         0.04700    0.01672    0.00395    0.02004
AFIX 137
H24A  2    0.695366    1.072883    0.166629    11.00000   -1.50000
H24B  2    0.534999    1.012773    0.115984    11.00000   -1.50000
H24C  2    0.681368    1.029389    0.055842    11.00000   -1.50000
AFIX   0

C8    1    0.301811    0.454064    0.290473    11.00000    0.02671    0.10147 =
         0.07814    0.06670   -0.00702   -0.01410
AFIX 137
H8A   2    0.320176    0.383535    0.251091    11.00000   -1.50000
H8B   2    0.190315    0.458310    0.294424    11.00000   -1.50000
H8C   2    0.348220    0.463901    0.352813    11.00000   -1.50000
AFIX   0
C16   1    0.708382    0.957993    0.559844    11.00000    0.05492    0.02708 =
         0.09513    0.02240    0.02651    0.01402
AFIX 137
H16A  2    0.816312    0.986684    0.577719    11.00000   -1.50000
H16B  2    0.641289    1.014457    0.583109    11.00000   -1.50000
H16C  2    0.695750    0.933284    0.491998    11.00000   -1.50000
AFIX   0
C4    1    0.600486    0.324941    0.191859    11.00000    0.09529    0.02584 =
         0.03635    0.00856    0.00411   -0.00257
AFIX 137
H4A   2    0.598790    0.326754    0.257861    11.00000   -1.50000
H4B   2    0.660777    0.267812    0.159440    11.00000   -1.50000
H4C   2    0.494537    0.310895    0.164925    11.00000   -1.50000
AFIX   0
C7    1    0.331011    0.649716    0.307210    11.00000    0.02821    0.08560 =
         0.03674    0.00348   -0.00027    0.02003
AFIX 137
H7A   2    0.368721    0.661147    0.371659    11.00000   -1.50000
H7B   2    0.218357    0.649033    0.304987    11.00000   -1.50000
H7C   2    0.378077    0.707929    0.282515    11.00000   -1.50000
AFIX   0

C20   1    0.987518    0.785746    0.220753    11.00000    0.05561    0.13201 =
         0.10456    0.09190    0.03807    0.05056
AFIX 137
H20A  2    1.027003    0.853375    0.265704    11.00000   -1.50000
H20B  2    1.048409    0.728595    0.227719    11.00000   -1.50000
H20C  2    0.879016    0.766710    0.231942    11.00000   -1.50000
AFIX   0
C26   1    0.649930    0.891680    0.214507    11.00000    0.05063    0.07535 =
         0.14194    0.07862    0.06260    0.04079
AFIX 137
H26A  2    0.673954    0.820935    0.218940    11.00000   -1.50000
H26B  2    0.538701    0.895997    0.220368    11.00000   -1.50000
H26C  2    0.706842    0.947758    0.264450    11.00000   -1.50000
AFIX   0
C21   1    0.932761    0.697071    0.050523    11.00000    0.04076    0.02226 =
         0.16485   -0.00827   -0.01694    0.00191
AFIX 137
H21A  2    0.826728    0.676510    0.065427    11.00000   -1.50000
H21B  2    0.995947    0.638837    0.050855    11.00000   -1.50000
H21C  2    0.932364    0.710421   -0.011125    11.00000   -1.50000
AFIX   0
C25   1    0.615303    0.819513    0.040876    11.00000    0.02308    0.08233 =
         0.19930   -0.07627   -0.01822    0.00412
AFIX 137
H25A  2    0.666327    0.820622   -0.016910    11.00000   -1.50000
H25B  2    0.506969    0.831943    0.034717    11.00000   -1.50000
H25C  2    0.620257    0.749388    0.053417    11.00000   -1.50000
AFIX   0
PART -1
C18   1    0.955148    0.935263    0.004416    10.50000    0.05504    0.01413 =
         0.02773   -0.00393   -0.00900    0.00061
S3    4    0.953289    0.835827   -0.090345    20.50000    0.09150    0.01749 =
         0.01841   -0.00005    0.00095    0.00195
S4    4    1.052671    1.060856    0.017346    10.50000    0.02711    0.02869 =
         0.02382   -0.00283    0.00479   -0.00866
PART -2
S3A   4    0.837582    0.867879   -0.087164   -20.50000    0.06670    0.06316 =
         0.01802    0.01201   -0.00918   -0.04701

PART 2
S1A   4    0.678652    0.823783    0.396623   -31.00000    0.08355    0.03376 =
         0.03303    0.01346    0.00530    0.01503
S2A   4    0.635889    0.590837    0.401923   -31.00000    0.02630    0.04460 =
         0.02514    0.01727   -0.00564   -0.00353
C0    1    0.689592    0.728407    0.443274   -31.00000    0.02753    0.01837 =
         0.03924   -0.00523    0.01007   -0.00747
HKLF 4


REM  srpx20a_1_a.res in P-1
REM wR2 = 0.1210, GooF = S = 1.190, Restrained GooF = 1.192 for all data
REM R1 = 0.0533 for 9083 Fo > 4sig(Fo) and 0.0553 for all 9439 data
REM 354 parameters refined using 3 restraints

END

WGHT      0.0287      2.0019

REM Highest difference peak  1.599,  deepest hole -0.650,  1-sigma level  0.066
Q1    1   0.5000  0.5000  0.5000  10.50000  0.05    1.60
Q2    1   0.6149  0.8385  0.0270  11.00000  0.05    0.77
Q3    1   0.7517  0.9785  0.6284  11.00000  0.05    0.72
Q4    1   0.5994  0.7915  0.0890  11.00000  0.05    0.67
Q5    1   0.6810  0.8736  0.6509  11.00000  0.05    0.62
Q6    1   0.5712  0.6626  0.1901  11.00000  0.05    0.62
Q7    1   0.8651  0.9575  0.1119  11.00000  0.05    0.54
Q8    1   0.6347  0.3559  0.2613  11.00000  0.05    0.49
Q9    1   0.9540  0.6979  0.0288  11.00000  0.05    0.46
Q10   1   0.7064  0.8667  0.7484  11.00000  0.05    0.44
Q11   1   0.6251  0.3947  0.1168  11.00000  0.05    0.42
Q12   1   0.9337  0.6987  0.0955  11.00000  0.05    0.41
Q13   1   0.6400  0.7616  0.0188  11.00000  0.05    0.39
Q14   1   0.6700  0.4561  0.2316  11.00000  0.05    0.38
Q15   1   0.9661  0.7456  0.2059  11.00000  0.05    0.38
Q16   1   0.6833  0.9017  0.5868  11.00000  0.05    0.37
Q17   1   0.6103  0.5727  0.3059  11.00000  0.05    0.37
Q18   1   0.6358  0.6230  0.2245  11.00000  0.05    0.36
Q19   1   1.0370  0.8041  0.2470  11.00000  0.05    0.36
Q20   1   0.3144  0.4150  0.2372  11.00000  0.05    0.33
Q21   1   0.9902  0.8036  0.1804  11.00000  0.05    0.32
Q22   1   0.5891  0.8551  0.5985  11.00000  0.05    0.32
Q23   1   0.5381  0.4808  0.2944  11.00000  0.05    0.32
Q24   1   1.0000  1.0000  0.0000  10.50000  0.05    0.32
Q25   1   0.6713  0.9016  0.1645  11.00000  0.05    0.32
Q26   1   0.6423  0.8796  0.1834  11.00000  0.05    0.31
Q27   1   0.8557  0.4807  0.2637  11.00000  0.05    0.30
Q28   1   0.9955  0.7613  0.6121  11.00000  0.05    0.30
Q29   1   0.5052  0.8731  0.6257  11.00000  0.05    0.29
Q30   1   0.7007  0.9208  0.2409  11.00000  0.05    0.29
;
_shelx_res_checksum              24553
_olex2_submission_special_instructions 'No special instructions were received'
